# Supplementary material for: Habitat Association Predicts Population Connectivity and Persistence in Flightless Beetles: A Population Genomics Approach Within a Dynamic Archipelago
Source: Mol Ecol. 2024 Nov 5;33(23):e17577. doi: 10.1111/mec.17577 (PMC11589695; doi:10.1111/mec.17577)
Supplement: Supplementary file 3 — Tables S1–S10 [file MEC-33-e17577-s003.xlsx]

## Sheet: TABLE_S1_dataset
TABLE S1 - Assembly statistics for the geophilous and psammophilous datasets, as calculated in STACKS2 v2.64 and VCFTOOLS v0.1.16. Only specimens that passed our filtering thresholds are included. Geophilous individuals are indicated by yellow, while psammophilous individuals by blue colouration.
No.	Lineage	Island	Deme	Barcode	Filename	Total Reads	NoRadTag	LowQuality	Retained Reads	PercentRetained (%)	Mean Depth
1	geophilous	Andros	AD1	AATGATG	P_0724_AD1	1596684	63488	1973	1504496	94.2263	26.4
2	geophilous	Andros	AD1	AATTCAA	P_0725_AD1	1874147	80113	2291	1758538	93.8314	28.5
3	geophilous	Andros	AD1	AATTGGT	P_0726_AD1	1874658	59078	2276	1780658	94.9858	27.6
4	geophilous	Andros	AD1	ACGCTCG	P_0728_AD1	1922621	37344	2361	1849524	96.1981	29.3
5	geophilous	Andros	AD1	ACGTATG	P_0732_AD1	2040066	26434	2632	1975702	96.845	30.3
6	geophilous	Andros	AD1	ACTTGCG	P_0733_AD1	2158596	38609	2716	2079501	96.3358	31.7
7	geophilous	Andros	AD1	AGAGTAG	P_0734_AD1	1849098	34044	2275	1780390	96.2842	30.6
8	geophilous	Andros	AD1	AGGCGAG	P_0735_AD1	2104098	23898	2541	2040624	96.9833	31.2
9	geophilous	Andros	AD2	AGTCCTC	P_0758_AD2	1581687	38103	1876	1513399	95.6826	26.6
10	geophilous	Andros	AD2	AGTCGCT	P_0759_AD2	1463300	24555	1821	1410193	96.3707	25.1
11	geophilous	Andros	AD2	ATAACGT	P_0760_AD2	2050131	57435	2492	1955574	95.3878	32
12	geophilous	Andros	AD2	ATCCATA	P_0761_AD2	1853882	75827	2100	1743589	94.0507	28.5
13	geophilous	Andros	AD2	ATGGAGA	P_0762_AD2	2083358	42105	2662	2001628	96.077	31.1
14	geophilous	Andros	AD2	CAAGAAT	P_0763_AD2	2415992	59958	2819	2313904	95.7745	35.3
15	geophilous	Andros	AD2	CAGAGCA	P_0767_AD2	1622437	26802	2007	1565581	96.4956	26.3
16	geophilous	Andros	AD2	CCAATAA	P_0768_AD2	1885307	55027	2378	1793152	95.1119	28.3
17	geophilous	Andros	AD3	CCGCCAT	P_0787_AD3	1469774	37424	1794	1403976	95.5233	25.9
18	geophilous	Andros	AD3	CCGGATA	P_0788_AD3	758239	19939	880	723854	95.4652	18.1
19	geophilous	Andros	AD3	CCGTTGA	P_0789_AD3	1884130	48661	2265	1799397	95.5028	28.8
20	geophilous	Andros	AD3	CCTTAAT	P_0791_AD3	2051337	59387	2441	1953250	95.2184	30.7
21	geophilous	Andros	AD3	CGACCTG	P_0792_AD3	1821836	31536	2196	1756591	96.4187	29.2
22	geophilous	Andros	AD3	CGACGGT	P_0793_AD3	1521543	34773	1883	1458489	95.8559	26.5
23	geophilous	Andros	AD3	CGCCTCA	P_0794_AD3	649669	44966	743	593596	91.369	17.6
24	geophilous	Andros	AD4	CGGCTGG	P_0842_AD4	1543398	28121	1853	1487865	96.4019	26.4
25	geophilous	Andros	AD4	CGGTAAG	P_0843_AD4	1551604	38726	1901	1486082	95.7771	26.8
26	geophilous	Andros	AD4	CTATGGC	P_0845_AD4	1516564	28567	1835	1460730	96.3184	26
27	geophilous	Andros	AD4	CTCTGCA	P_0846_AD4	1099714	69897	1299	1011374	91.967	22.2
28	geophilous	Andros	AD4	CTGACTA	P_0847_AD4	1999312	71577	2425	1893402	94.7027	30.8
29	geophilous	Andros	AD4	CTGGCCT	P_0848_AD4	1960716	32208	2458	1893409	96.5672	30.7
30	geophilous	Andros	AD4	CTTGGAA	P_0849_AD4	1498647	72374	1739	1398174	93.2958	24.7
31	psammophilous	Andros	AD5	GAAGCGT	E_0898_AD5	562850	31618	645	519312	92.2647	20.8
32	psammophilous	Andros	AD5	GAATCTC	E_0899_AD5	984739	42693	1063	921351	93.563	28.5
33	psammophilous	Andros	AD5	GACGATT	E_0900_AD5	1080810	47720	1334	1008866	93.3435	29
34	psammophilous	Andros	AD5	GACTTCT	E_0902_AD5	1206896	49769	1478	1130775	93.6928	31.7
35	psammophilous	Andros	AD5	GCAACTG	E_0903_AD5	1057244	28229	1242	1005592	95.1145	29.7
36	psammophilous	Andros	AD5	GCAAGAT	E_0904_AD5	901561	43373	1010	839484	93.1145	25.4
37	psammophilous	Andros	AD5	GCAGTCC	E_0905_AD5	1095265	25825	1246	1046637	95.5602	30.7
38	psammophilous	Andros	AD5	GCCATGC	E_0907_AD5	1228890	39212	1542	1162729	94.6162	32
39	psammophilous	Andros	AD6	GCTCCGT	E_0933_AD6	781487	16402	921	748106	95.7285	25.4
40	psammophilous	Andros	AD6	GCTCGAA	E_0934_AD6	837220	27275	967	790993	94.4785	25.8
41	psammophilous	Andros	AD6	GCTGAGA	E_0940_AD6	1044615	29569	1254	991575	94.9225	29.9
42	psammophilous	Andros	AD6	GGCATAG	E_0941_AD6	1115432	22794	1431	1069859	95.9143	28.7
43	psammophilous	Andros	AD6	GGCGGTC	E_0943_AD6	1026599	24400	1275	978945	95.3581	28.8
44	psammophilous	Andros	AD6	GGCTAGC	E_0944_AD6	1263204	18078	1505	1216296	96.2866	33.1
45	psammophilous	Andros	AD6	GGTACGC	E_0945_AD6	1082942	23640	1368	1034376	95.5154	29.3
46	psammophilous	Andros	AD6	GGTTGAC	E_0952_AD6	1234426	38253	1441	1167732	94.5972	32.2
47	psammophilous	Andros	AD7	GTAAGCC	E_0953_AD7	823915	27755	914	780977	94.7885	26.7
48	psammophilous	Andros	AD7	GTCCGGC	E_0954_AD7	819130	24428	952	778336	95.0198	26.3
49	psammophilous	Andros	AD7	GTTGCAT	E_0959_AD7	1335480	52976	1564	1255866	94.0385	34.5
50	psammophilous	Andros	AD7	TAATCAT	E_0960_AD7	1096329	66725	1315	1007074	91.8587	29.3
51	psammophilous	Andros	AD7	TAATGCG	E_0961_AD7	1274949	46315	1554	1203083	94.3632	32.6
52	psammophilous	Andros	AD7	TACTCGC	E_0964_AD7	1142168	50222	1401	1069255	93.6163	29.7
53	psammophilous	Andros	AD8	TCAGCTT	E_1004_AD8	957799	57532	1066	880213	91.8996	28.1
54	psammophilous	Andros	AD8	TCGCAGG	E_1005_AD8	1103346	28171	1361	1050073	95.1717	30.9
55	psammophilous	Andros	AD8	TCGTTAT	E_1007_AD8	1080070	42235	1354	1013708	93.8558	29.6
56	psammophilous	Andros	AD8	TCTCCTA	E_1008_AD8	1262251	28814	1631	1206438	95.5783	34.5
57	psammophilous	Andros	AD8	TGAAGCT	E_1014_AD8	1344447	58066	1561	1257351	93.5218	35.1
58	psammophilous	Andros	AD8	TGACGTC	E_1015_AD8	1122823	41072	1378	1057559	94.1875	30.5
59	psammophilous	Andros	AD8	TGAGAGA	E_1019_AD8	1332430	33567	1611	1269870	95.3048	35.3
60	psammophilous	Andros	AD8	TGCATGA	E_1020_AD8	1135251	57994	1365	1051557	92.6277	30.4
61	geophilous	Antiparos	AP1	AACGTTA	P_E015_AP1	2505124	62465	15492	2407584	96.1064	52.9
62	geophilous	Antiparos	AP1	AAGGTCT	P_E018_AP1	1875708	55276	10557	1792430	95.5602	41.1
63	psammophilous	Antiparos	AP2	GACCGAT	E_E095_AP2	2176494	45408	13050	2091494	96.0946	48.3
64	psammophilous	Antiparos	AP2	GCAACTG	E_E096_AP2	1253490	21503	6491	1208791	96.434	36
65	psammophilous	Antiparos	AP2	GCAAGAT	E_E097_AP2	1704537	43954	8879	1628372	95.5316	39.6
66	psammophilous	Antiparos	AP2	GCTCCGT	E_E099_AP2	2173749	32935	12577	2101429	96.673	50.4
67	psammophilous	Antiparos	AP2	GCTCGAA	E_E100_AP2	1791513	34879	10973	1727589	96.4318	47.3
68	psammophilous	Antiparos	AP2	GCAAGAT	E_E101_AP2	2324323	53524	10913	2239027	96.3303	58.2
69	psammophilous	Antiparos	AP2	TTGAAGT	E_E182_AP2	1221477	31892	6055	1172791	96.0142	47.7
70	geophilous	Donoussa	DO1	AACGTTA	P_E022_DO1	2140622	67084	9570	2050516	95.7907	42.1
71	geophilous	Donoussa	DO1	AAGGTCT	P_E023_DO1	2039009	56383	9001	1962514	96.2484	47.2
72	geophilous	Donoussa	DO1	AATGATG	P_E025_DO1	1914318	51813	11966	1834044	95.8067	38.4
73	geophilous	Donoussa	DO1	AATTCAA	P_E029_DO1	2482290	80730	15184	2365965	95.3138	47.7
74	geophilous	Donoussa	DO1	TAATCAT	P_E151_DO1	1589355	58283	6807	1515671	95.3639	42.5
75	psammophilous	Donoussa	DO2	GCTGGTT	E_E103_DO2	2157609	60465	13044	2069295	95.9069	69.6
76	psammophilous	Donoussa	DO2	GGCGGTC	E_E104_DO2	1641775	26120	9621	1591377	96.9303	53.6
77	psammophilous	Donoussa	DO2	GCTCCGT	E_E105_DO2	1009906	16638	4811	978390	96.8793	33.6
78	psammophilous	Donoussa	DO2	GCTCGAA	E_E106_DO2	1402204	27049	6566	1354946	96.6297	48.4
79	psammophilous	Donoussa	DO2	GGCTAGC	E_E107_DO2	1159808	17379	6685	1120520	96.6125	39
80	psammophilous	Donoussa	DO2	GCTGGTT	E_E110_DO2	1497752	59864	6930	1419737	94.7912	44.3
81	psammophilous	Donoussa	DO2	TTGGATC	E_E184_DO2	1922048	23829	9507	1873007	97.4485	65.5
82	psammophilous	Donoussa	DO2	AACCAAG	E_E185_DO2	1468653	49669	6406	1399322	95.2793	53.4
83	geophilous	Ios	IO1	ACGCTCG	P_E048_IO1	1407331	33521	6755	1357122	96.4323	45.4
84	geophilous	Ios	IO1	ACGTATG	P_E049_IO1	1284611	24412	6412	1244655	96.8896	45.3
85	psammophilous	Ios	IO2	TCGCAGG	E_E119_IO2	2049888	35335	10764	1985644	96.866	70.7
86	psammophilous	Ios	IO2	TGACGTC	E_E120_IO2	1206716	37350	6901	1147307	95.0768	39.2
87	psammophilous	Ios	IO2	TGAGAGA	E_E121_IO2	1462257	36547	8488	1396477	95.5015	41.6
88	psammophilous	Ios	IO2	TGGATAC	E_E122_IO2	1370197	42930	6103	1305198	95.2562	43.3
89	psammophilous	Ios	IO3	GGTACGC	E_E124_IO3	2101643	26317	10220	2046532	97.3777	76.6
90	psammophilous	Ios	IO3	TGGTCGG	E_E125_IO3	1402386	34413	7051	1345180	95.9208	49.5
91	psammophilous	Ios	IO3	TTAATAG	E_E126_IO3	1509701	59277	7647	1422113	94.1983	38.9
92	psammophilous	Ios	IO3	AGTCCTC	E_E190_IO3	1148521	41202	5664	1089002	94.8178	39.7
93	geophilous	Irakleia	IR1	ACGTATG	P_E039_IR1	2103771	26695	11481	2045053	97.2089	39.8
94	geophilous	Irakleia	IR1	ACTTGCG	P_E041_IR1	2311870	28593	14298	2253182	97.4614	52.9
95	geophilous	Irakleia	IR1	AATTGGT	P_E045_IR1	973330	46606	4106	916639	94.1756	29.6
96	geophilous	Irakleia	IR1	TGCATGA	P_E210_IR1	2529907	58539	12348	2446763	96.7136	60.9
97	psammophilous	Irakleia	IR2	GGTACGC	E_E111_IR2	1173240	23363	5984	1133762	96.6351	48.5
98	psammophilous	Irakleia	IR2	GTAAGCC	E_E112_IR2	1770243	37030	9189	1705665	96.352	55.4
99	psammophilous	Irakleia	IR2	GTTATAC	E_E113_IR2	1358342	30045	7183	1306971	96.2181	46.7
100	psammophilous	Irakleia	IR2	TAAGTAA	E_E115_IR2	986183	43294	6095	925444	93.841	39.8
101	psammophilous	Irakleia	IR2	GGCGGTC	E_E116_IR2	1041994	21534	5088	1003794	96.334	41.9
102	psammophilous	Irakleia	IR2	GGCTAGC	E_E117_IR2	1403505	16631	6771	1365369	97.2828	51.3
103	psammophilous	Irakleia	IR2	AAGCCTG	E_E186_IR2	1097728	38221	4745	1044894	95.187	51.8
104	geophilous	Ano Koufonisi	KF1	ACTTGCG	P_E055_KF1	1547318	34318	7309	1496309	96.7034	40.1
105	geophilous	Ano Koufonisi	KF1	ATCCATA	P_E058_KF1	2117638	66481	10278	2027180	95.7284	39.3
106	geophilous	Ano Koufonisi	KF1	CAAGAAT	P_E059_KF1	1559318	44996	9696	1490404	95.5805	32.4
107	geophilous	Ano Koufonisi	KF1	CCAATAA	P_E060_KF1	2070029	47800	10812	1991466	96.2047	34.4
108	geophilous	Ano Koufonisi	KF1	GTTGCAT	P_E161_KF1	2117411	60411	12799	2023693	95.5739	38.9
109	geophilous	Ano Koufonisi	KF1	TAATGCG	P_E162_KF1	2704578	42120	17383	2622005	96.9469	48.7
110	geophilous	Ano Koufonisi	KF1	TATGAGT	P_E163_KF1	2210849	42189	13921	2132878	96.4733	37.4
111	psammophilous	Ano Koufonisi	KF2	TTCAACC	E_E127_KF2	945044	33998	4577	894686	94.6714	32.4
112	psammophilous	Ano Koufonisi	KF2	TTCTAGG	E_E128_KF2	1451473	29744	8623	1393042	95.9744	40.9
113	psammophilous	Ano Koufonisi	KF2	TTGAAGT	E_E129_KF2	1408815	43643	6265	1341101	95.1935	41.5
114	psammophilous	Ano Koufonisi	KF2	TTGGATC	E_E130_KF2	1074471	20886	5784	1036623	96.4775	42.5
115	psammophilous	Ano Koufonisi	KF3	AACCAAG	E_E131_KF3	1403103	48631	8352	1326580	94.5462	38.8
116	psammophilous	Ano Koufonisi	KF3	AAGCCTG	E_E132_KF3	1322129	41543	7073	1256473	95.0341	41.5
117	psammophilous	Ano Koufonisi	KF3	ACCAGAG	E_E133_KF3	1561829	27331	7889	1509172	96.6285	51.4
118	psammophilous	Ano Koufonisi	KF3	AGGCGAG	E_E134_KF3	1443773	33680	7675	1388095	96.1436	48.6
119	geophilous	Ano Koufonisi	KF1	CAAGAAT	P_E062_KF1	1657082	55072	7208	1584258	95.6053	32.9
120	geophilous	Kythnos	KY1	CCGCCAT	P_0137_KY1	3301352	39922	24492	3210527	97.2489	30.6
121	geophilous	Kythnos	KY1	CCGGATA	P_0138_KY1	3532722	25185	26810	3451619	97.7042	35.7
122	geophilous	Kythnos	KY1	CCGTTGA	P_0139_KY1	2369819	53203	17849	2282838	96.3296	21.2
123	geophilous	Kythnos	KY1	CCTCTAG	P_0140_KY1	3759962	28951	28412	3676995	97.7934	32.3
124	geophilous	Kythnos	KY1	CCTTAAT	P_0149_KY1	2670592	59699	19771	2568095	96.162	24.8
125	geophilous	Kythnos	KY1	CGACCTG	P_0150_KY1	2298794	31441	17223	2235768	97.2583	19.1
126	geophilous	Kythnos	KY1	CGCCTCA	P_0152_KY1	2873692	56699	20985	2778720	96.6951	24.4
127	psammophilous	Kythnos	KY2	CGGCTGG	E_0159_KY2	695010	28492	4886	648093	93.2494	27.9
128	psammophilous	Kythnos	KY2	CGGTAAG	E_0160_KY2	1009477	31657	7326	951593	94.2659	37.8
129	psammophilous	Kythnos	KY2	CGTTCCT	E_0161_KY2	666736	40797	4727	608902	91.3258	27.4
130	psammophilous	Kythnos	KY2	CTATGGC	E_0162_KY2	979811	24767	7203	929221	94.8368	35.7
131	psammophilous	Kythnos	KY2	CTGACTA	E_0174_KY2	845280	46800	5876	776634	91.8789	32.2
132	psammophilous	Kythnos	KY2	CTGGCCT	E_0175_KY2	1058738	27467	7627	1003975	94.8275	38.4
133	geophilous	Mykonos	MY1	AACCAAG	P_0385_MY1	1960232	73648	1957	1850907	94.4229	26.6
134	geophilous	Mykonos	MY1	AACCGCA	P_0386_MY1	2218645	90069	2226	2090113	94.2067	29.7
135	geophilous	Mykonos	MY1	AACCTGC	P_0387_MY1	2063004	71260	2076	1956303	94.8279	28.4
136	geophilous	Mykonos	MY1	AACGACC	P_0388_MY1	2461560	46766	2466	2371952	96.3597	32.1
137	geophilous	Mykonos	MY1	AACGTTA	P_0389_MY1	2339333	98021	2302	2201034	94.0881	30.5
138	geophilous	Mykonos	MY1	AAGCCTG	P_0391_MY1	2209507	63631	2258	2106143	95.3219	29.8
139	geophilous	Mykonos	MY1	AAGGTCT	P_0392_MY1	2203114	44618	2177	2119146	96.1887	29.2
140	geophilous	Mykonos	MY1	AATAGTA	P_0393_MY1	1210806	66582	1183	1121474	92.6221	20.5
141	geophilous	Mykonos	MY2	GCTCCGT	P_0416_MY2	1459822	23970	10643	1402465	96.071	26.3
142	geophilous	Mykonos	MY2	GCTCGAA	P_0417_MY2	885920	36395	6289	829554	93.6376	19.9
143	geophilous	Mykonos	MY2	GCTGAGA	P_0418_MY2	1860940	38141	13780	1779724	95.6358	29.7
144	geophilous	Mykonos	MY2	GGCATAG	P_0419_MY2	1622144	25378	11611	1560485	96.1989	26.9
145	geophilous	Mykonos	MY2	GGCGGTC	P_0420_MY2	1543826	30400	11197	1477362	95.6949	26.6
146	geophilous	Mykonos	MY2	GGCTAGC	P_0421_MY2	1294714	15377	9436	1249462	96.5049	24.9
147	geophilous	Mykonos	MY2	GGTACGC	P_0422_MY2	1620087	27771	11684	1554834	95.9723	26.9
148	geophilous	Mykonos	MY3	AATGATG	P_0431_MY3	2758154	68191	2823	2642512	95.8073	35.2
149	geophilous	Mykonos	MY3	AATTCAA	P_0432_MY3	1599474	84177	1489	1484364	92.8033	23.6
150	geophilous	Mykonos	MY3	AATTGGT	P_0433_MY3	2268399	65328	2205	2162650	95.3382	31.3
151	geophilous	Mykonos	MY3	ACGCTCG	P_0434_MY3	1997727	48734	2044	1910887	95.6531	28.8
152	geophilous	Mykonos	MY3	ACGTATG	P_0440_MY3	2445892	28080	2425	2373785	97.0519	32.2
153	geophilous	Mykonos	MY3	ACTTGCG	P_0441_MY3	2398833	38613	2412	2316627	96.5731	31.7
154	geophilous	Mykonos	MY3	AGAGTAG	P_0442_MY3	3043219	44369	3111	2944460	96.7548	39.1
155	geophilous	Mykonos	MY3	AGGCGAG	P_0443_MY3	2775315	37871	2825	2688571	96.8744	37.3
156	psammophilous	Mykonos	MY4	CCGCCAT	E_0451_MY4	1323812	41692	1352	1253498	94.6885	28.6
157	psammophilous	Mykonos	MY4	CCGGATA	E_0452_MY4	1478335	26563	1515	1420875	96.1132	31.3
158	psammophilous	Mykonos	MY4	CCGTTGA	E_0453_MY4	1201350	50186	1234	1126290	93.752	26.4
159	psammophilous	Mykonos	MY4	CCTCTAG	E_0460_MY4	1659580	33548	1573	1592213	95.9407	33.7
160	psammophilous	Mykonos	MY4	CCTTAAT	E_0461_MY4	1529229	60560	1490	1435928	93.8988	30.4
161	psammophilous	Mykonos	MY4	CGACCTG	E_0462_MY4	1536842	38677	1563	1465442	95.3541	32.1
162	psammophilous	Mykonos	MY4	CGACGGT	E_0469_MY4	1420992	41692	1407	1349561	94.9732	29.3
163	psammophilous	Mykonos	MY4	CGCCTCA	E_0470_MY4	1201532	66907	1174	1110175	92.3966	26.5
164	psammophilous	Mykonos	MY5	CGGCTGG	E_0471_MY5	1209521	34266	1225	1151394	95.1942	27.8
165	psammophilous	Mykonos	MY5	CGGTAAG	E_0472_MY5	1383180	44517	1393	1311707	94.8327	30.1
166	psammophilous	Mykonos	MY5	CGTTCCT	E_0473_MY5	1620061	53275	1628	1535510	94.781	33.4
167	psammophilous	Mykonos	MY5	CTATGGC	E_0474_MY5	1675018	32512	1606	1609005	96.059	34.7
168	psammophilous	Mykonos	MY5	CTCTGCA	E_0477_MY5	1575878	101648	1537	1444802	91.6824	32.2
169	psammophilous	Mykonos	MY5	CTGACTA	E_0478_MY5	1577548	71578	1469	1476210	93.5762	32.2
170	psammophilous	Mykonos	MY5	CTGGCCT	E_0483_MY5	1414363	27626	1383	1359208	96.1004	30.6
171	psammophilous	Mykonos	MY5	CTTGGAA	E_0484_MY5	1211440	105975	1090	1081300	89.2574	26.4
172	psammophilous	Mykonos	MY6	AGTCCTC	E_0500_MY6	1648733	45545	1651	1567218	95.0559	34.5
173	psammophilous	Mykonos	MY6	ATAACGT	E_0502_MY6	1723851	54829	1669	1632546	94.7034	35.8
174	psammophilous	Mykonos	MY6	ATCCATA	E_0503_MY6	1507963	94545	1413	1382221	91.6615	32.2
175	psammophilous	Mykonos	MY6	ATGGAGA	E_0510_MY6	1731649	47451	1778	1646964	95.1096	35.5
176	psammophilous	Mykonos	MY6	CAAGAAT	E_0511_MY6	1630542	64443	1585	1532276	93.9734	34.3
177	psammophilous	Mykonos	MY6	CAGAGCA	E_0512_MY6	1813546	30406	1870	1746197	96.2863	37.9
178	psammophilous	Mykonos	MY6	CCAATAA	E_0513_MY6	1574682	62087	1543	1479778	93.9731	33.1
179	geophilous	Naxos	NX1	CCTCTAG	P_E063_NX1	1517557	25795	8737	1466317	96.6235	27.9
180	geophilous	Naxos	NX1	CGACCTG	P_E064_NX1	1591917	33856	8892	1533814	96.3501	32
181	geophilous	Naxos	NX1	CGCCTCA	P_E065_NX1	2446080	55456	13269	2355914	96.3139	46.7
182	geophilous	Naxos	NX1	CCAATAA	P_E066_NX1	1362891	52433	6370	1295632	95.065	34
183	geophilous	Naxos	NX1	CGGCTGG	P_E067_NX1	1627826	38224	8266	1567108	96.27	34.9
184	geophilous	Naxos	NX1	CCTCTAG	P_E068_NX1	1266951	24047	6119	1229630	97.0543	36.8
185	geophilous	Naxos	NX1	CGGTCTC	P_E069_NX1	1700100	42963	8451	1635232	96.1845	38.1
186	geophilous	Naxos	NX1	CGTTCCT	P_E071_NX1	1352394	39536	7863	1290242	95.4043	28.9
187	geophilous	Naxos	NX1	TGAAGCT	P_E165_NX1	2489681	65262	12511	2390912	96.0329	44.9
188	psammophilous	Naxos	NX2	AGTCCTC	E_E135_NX2	1792452	53403	9563	1707802	95.2774	48.1
189	psammophilous	Naxos	NX2	GTAAGCC	E_E136_NX2	1654942	32422	8033	1599692	96.6615	55.5
190	psammophilous	Naxos	NX2	ATAACGT	E_E137_NX2	1797738	45945	9043	1720494	95.7033	49.1
191	psammophilous	Naxos	NX2	CCGGATA	E_E138_NX2	1641532	23361	8931	1589355	96.8214	48.2
192	psammophilous	Naxos	NX2	GTTATAC	E_E139_NX2	1554189	29179	7577	1503505	96.7389	54.4
193	psammophilous	Naxos	NX2	CCGTTGA	E_E141_NX2	1328510	33594	7016	1270841	95.6591	43.1
194	psammophilous	Naxos	NX2	CCTTAAT	E_E142_NX2	1366531	58374	7949	1286963	94.1774	42.8
195	psammophilous	Naxos	NX2	ACCAGAG	E_E188_NX2	1949862	35987	9402	1889767	96.918	72.9
196	psammophilous	Naxos	NX2	AGGCGAG	E_E189_NX2	2018521	24779	9958	1964186	97.3082	57.2
197	geophilous	Paros	PA1	CGGTCTC	P_E075_PA1	1920956	49000	9191	1854468	96.5388	55.7
198	geophilous	Paros	PA1	CGTTCCT	P_E076_PA1	2469057	40604	12071	2406695	97.4743	72.8
199	geophilous	Paros	PA2	CGCCTCA	P_E073_PA2	1524542	41389	7434	1465010	96.0951	41.6
200	geophilous	Paros	PA2	CGGCTGG	P_E074_PA2	1604607	20733	7799	1568319	97.7385	52.1
201	psammophilous	Paros	PA3	TAAGTAA	E_E144_PA3	1323716	44339	5870	1259282	95.1323	44.2
202	psammophilous	Paros	PA3	CTACTTC	E_E147_PA3	1942794	39884	11244	1873172	96.4164	62.2
203	psammophilous	Paros	PA3	CTCGCGC	E_E150_PA3	1845199	23949	10411	1791324	97.0803	58.7
204	psammophilous	Paros	PA3	TTAATAG	E_E176_PA3	1494839	61074	7138	1413625	94.567	53.6
205	psammophilous	Paros	PA3	TTCAACC	E_E178_PA3	1680577	40004	8139	1613876	96.0311	52.3
206	psammophilous	Paros	PA3	TTCTAGG	E_E179_PA3	1584138	26937	7798	1534712	96.8799	55.7
207	geophilous	Serifos	SE1	TGCGTCC	P_0009_SE1	5385016	43806	6814	5307802	98.5661	24.9
208	geophilous	Serifos	SE1	TGGAATA	P_0010_SE1	4203603	43865	5255	4132018	98.2971	27.2
209	geophilous	Serifos	SE1	TGGATAC	P_0011_SE1	4110799	40381	5199	4050499	98.5331	21.5
210	geophilous	Serifos	SE1	TTAATAG	P_0012_SE1	5144964	70425	6472	5041651	97.992	29.8
211	geophilous	Serifos	SE1	TTCAACC	P_0013_SE1	5482612	56614	6861	5393307	98.3711	27.8
212	geophilous	Serifos	SE1	TTCTAGG	P_0014_SE1	5095556	38947	6260	5025520	98.6255	27.9
213	geophilous	Serifos	SE1	TTGAAGT	P_0015_SE1	4876295	34928	6011	4813320	98.7085	27
214	geophilous	Serifos	SE1	TTGGATC	P_0017_SE1	4079026	22676	5055	4032550	98.8606	24.5
215	psammophilous	Serifos	SE2	AACCGCA	E_0032_SE2	926253	72745	6368	826257	89.2042	28.4
216	psammophilous	Serifos	SE2	AACCTGC	E_0033_SE2	1120211	59497	7857	1028617	91.8235	33.7
217	psammophilous	Serifos	SE2	AACGACC	E_0034_SE2	1069151	46743	7914	991292	92.7177	31.7
218	psammophilous	Serifos	SE2	AACGTTA	E_0035_SE2	938913	71999	6530	839957	89.4606	28.2
219	psammophilous	Serifos	SE2	AAGCCTG	E_0060_SE2	1092060	56227	7685	1003741	91.9126	33
220	psammophilous	Serifos	SE2	AAGGTCT	E_0061_SE2	767011	41534	5512	702649	91.6087	27.1
221	psammophilous	Serifos	SE2	AATAGTA	E_0062_SE2	1149651	59800	8016	1057737	92.0051	34.8
222	geophilous	Sifnos	SF1	AATGATG	P_0100_SF1	4853976	71178	36919	4725709	97.3575	23.2
223	geophilous	Sifnos	SF1	AATTCAA	P_0101_SF1	3626259	87905	27239	3493578	96.3411	18.6
224	geophilous	Sifnos	SF1	AATTGGT	P_0102_SF1	4133887	56323	31520	4024381	97.351	21.5
225	geophilous	Sifnos	SF1	ACGCTCG	P_0103_SF1	5697789	35838	43071	5593166	98.1638	26.1
226	geophilous	Sifnos	SF1	ACGTATG	P_0104_SF1	5998429	28126	46096	5897025	98.3095	25.7
227	geophilous	Sifnos	SF1	ACTTGCG	P_0116_SF1	5430558	37108	41142	5324339	98.044	29.3
228	geophilous	Sifnos	SF1	AGAGTAG	P_0117_SF1	5851386	34141	44980	5733649	97.9879	25.1
229	geophilous	Sifnos	SF1	AGGCGAG	P_0118_SF1	5872895	33747	45160	5771254	98.2693	23.8
230	psammophilous	Sifnos	SF2	AGTCCTC	E_0120_SF2	692293	31926	5007	640888	92.5747	24.4
231	psammophilous	Sifnos	SF2	AGTCGCT	E_0121_SF2	698854	33383	5121	646625	92.5265	24.5
232	psammophilous	Sifnos	SF2	ATAACGT	E_0122_SF2	529690	45614	3365	471046	88.9286	21.7
233	psammophilous	Sifnos	SF2	ATCCATA	E_0123_SF2	1010052	83637	6650	900599	89.1636	30.6
234	psammophilous	Sifnos	SF2	ATGGAGA	E_0124_SF2	592139	42325	4060	534146	90.2062	22.1
235	psammophilous	Sifnos	SF2	CAAGAAT	E_0125_SF2	960453	60593	6818	874964	91.0991	30.6
236	psammophilous	Sifnos	SF2	CAGAGCA	E_0133_SF2	1044630	25120	7455	991558	94.9195	32.7
237	psammophilous	Sifnos	SF2	CCAATAA	E_0134_SF2	1035234	53673	7215	954758	92.2263	31.8
238	geophilous	Syros	SY1	GTAAGCC	P_0238_SY1	1018206	34659	7053	960274	94.3104	23.3
239	geophilous	Syros	SY1	GTCCGGC	P_0239_SY1	737754	32530	4998	687435	93.1794	18.4
240	geophilous	Syros	SY1	GTTACCG	P_0240_SY1	946880	64680	6260	860625	90.8906	20.4
241	geophilous	Syros	SY1	GTTATAC	P_0244_SY1	1094141	32041	7761	1036613	94.7422	25.3
242	geophilous	Syros	SY1	GTTGCAT	P_0250_SY1	1017177	58957	7090	935071	91.9281	23.6
243	geophilous	Syros	SY1	TAATCAT	P_0253_SY1	1253969	68608	8857	1155746	92.167	26
244	geophilous	Syros	SY1	TAATGCG	P_0255_SY1	1240533	41695	9003	1168912	94.2266	26.4
245	geophilous	Syros	SY2	TCGCAGG	P_0286_SY2	1059340	29486	7740	1004038	94.7796	24.7
246	geophilous	Syros	SY2	TCGTTAT	P_0287_SY2	1604382	37049	11761	1530145	95.3729	32.2
247	geophilous	Syros	SY2	TCTCCTA	P_0291_SY2	1244820	29014	8998	1186965	95.3523	26.6
248	geophilous	Syros	SY2	TGAAGCT	P_0293_SY2	1202737	60285	8121	1115923	92.782	26.2
249	geophilous	Syros	SY2	TGACGTC	P_0296_SY2	1596913	41576	11612	1518424	95.085	31.8
250	geophilous	Syros	SY3	TGCGTCC	P_0317_SY3	1217313	34818	8837	1154545	94.8437	25.7
251	geophilous	Syros	SY3	TGGAATA	P_0318_SY3	1147475	25035	8336	1095588	95.4782	25.8
252	geophilous	Syros	SY3	TGGATAC	P_0321_SY3	1303080	34593	9133	1238795	95.0667	27.5
253	geophilous	Syros	SY3	TTAATAG	P_0323_SY3	987823	66388	6561	899249	91.0334	23
254	geophilous	Syros	SY3	TTCTAGG	P_0326_SY3	1340867	33671	9740	1276401	95.1922	28.7
255	geophilous	Syros	SY3	TTGAAGT	P_0330_SY3	1118465	28637	7730	1064063	95.136	23.9
256	geophilous	Syros	SY3	TTGGATC	P_0333_SY3	1310216	20397	9529	1259526	96.1312	29
257	psammophilous	Syros	SY4	AACCGCA	E_0342_SY4	846204	51712	5322	767293	90.6747	24.3
258	psammophilous	Syros	SY4	AACCTGC	E_0343_SY4	683792	60521	4315	603014	88.1868	22.9
259	psammophilous	Syros	SY4	AACGACC	E_0348_SY4	810206	43292	5207	740041	91.3399	22.8
260	psammophilous	Syros	SY4	AACGTTA	E_0350_SY4	662765	75210	4001	567624	85.6448	21.7
261	psammophilous	Syros	SY4	AAGCCTG	E_0354_SY4	907642	48814	5802	829736	91.4167	25.2
262	psammophilous	Syros	SY4	AAGGTCT	E_0355_SY4	1230762	45420	7930	1146493	93.1531	30.8
263	psammophilous	Syros	SY4	AATAGTA	E_0356_SY4	1128871	56309	7382	1035489	91.7278	29.3
264	psammophilous	Syros	SY5	AATGATG	E_0358_SY5	1135147	65605	7360	1037759	91.4207	29.3
265	psammophilous	Syros	SY5	AATTCAA	E_0359_SY5	1013841	75413	6417	909000	89.659	25.7
266	psammophilous	Syros	SY5	AATTGGT	E_0360_SY5	1099362	56098	6915	1011790	92.0343	28.2
267	psammophilous	Syros	SY5	ACGCTCG	E_0361_SY5	956353	47895	6253	880751	92.0948	27.2
268	psammophilous	Syros	SY5	ACGTATG	E_0363_SY5	1120943	32144	7533	1057022	94.2976	29.9
269	psammophilous	Syros	SY5	ACTTGCG	E_0364_SY5	1003504	44695	6646	929227	92.5982	27.6
270	psammophilous	Syros	SY5	AGAGTAG	E_0365_SY5	1297740	30541	8801	1228934	94.698	33.6
271	psammophilous	Syros	SY5	AGGCGAG	E_0367_SY5	1064662	20835	7313	1013507	95.1952	30.2
272	geophilous	Tinos	TI1	GAAGCGT	P_0552_TI1	1747475	42794	1783	1672215	95.6932	26.9
273	geophilous	Tinos	TI1	GAATCTC	P_0553_TI1	2023562	56540	1884	1932529	95.5013	30.1
274	geophilous	Tinos	TI1	GACGATT	P_0556_TI1	1721047	80118	1711	1612290	93.6808	27.7
275	geophilous	Tinos	TI1	GACTTCT	P_0557_TI1	1234683	58646	1233	1153734	93.4437	21.9
276	geophilous	Tinos	TI1	GCAACTG	P_0560_TI1	1990219	34564	1986	1921586	96.5515	29.2
277	geophilous	Tinos	TI1	GCAAGAT	P_0561_TI1	2403143	56396	2346	2306310	95.9706	33.6
278	geophilous	Tinos	TI1	GCAGTCC	P_0562_TI1	1865104	30126	1838	1800876	96.5563	29.2
279	geophilous	Tinos	TI1	GCCATGC	P_0569_TI1	1519558	45054	1563	1445382	95.1186	24.7
280	geophilous	Tinos	TI2	GCTCCGT	P_0606_TI2	1792116	32741	1843	1724844	96.2462	26.4
281	geophilous	Tinos	TI2	GCTCGAA	P_0608_TI2	1972042	48737	1951	1886940	95.6846	28.2
282	geophilous	Tinos	TI2	GCTGAGA	P_0609_TI2	1352186	38066	1355	1287481	95.2148	21.5
283	geophilous	Tinos	TI2	GGCATAG	P_0610_TI2	1621340	26576	1608	1564467	96.4922	25.7
284	geophilous	Tinos	TI2	GGCGGTC	P_0612_TI2	906905	23944	872	865195	95.4008	17.8
285	geophilous	Tinos	TI2	GGCTAGC	P_0613_TI2	1905151	16003	2003	1854828	97.3586	28.4
286	geophilous	Tinos	TI2	GGTACGC	P_0614_TI2	999982	20153	976	961808	96.1825	20
287	geophilous	Tinos	TI2	GGTTGAC	P_0615_TI2	1438527	37974	1459	1373178	95.4572	23.3
288	geophilous	Tinos	TI3	GTAAGCC	P_0652_TI3	1335188	34678	1372	1277230	95.6592	21.7
289	geophilous	Tinos	TI3	GTCCGGC	P_0653_TI3	2391031	37444	2414	2311889	96.69	32.2
290	geophilous	Tinos	TI3	GTTACCG	P_0654_TI3	1951852	106302	1930	1811762	92.8227	29
291	geophilous	Tinos	TI3	GTTATAC	P_0655_TI3	2210762	37807	2294	2133609	96.5101	32.2
292	geophilous	Tinos	TI3	TAATCAT	P_0659_TI3	2198167	78194	2153	2081785	94.7055	31.7
293	geophilous	Tinos	TI3	TAATGCG	P_0661_TI3	1432009	42773	1478	1362411	95.1398	24
294	geophilous	Tinos	TI3	TACTCGC	P_0662_TI3	1030546	47955	1000	964305	93.5722	20
295	psammophilous	Tinos	TI4	TCAGCTT	E_0664_TI4	1369246	54798	1269	1288035	94.0689	30
296	psammophilous	Tinos	TI4	TCGCAGG	E_0665_TI4	1299322	30004	1332	1242804	95.6502	28.8
297	psammophilous	Tinos	TI4	TCGTTAT	E_0666_TI4	1441755	41007	1457	1372933	95.2265	32.2
298	psammophilous	Tinos	TI4	TCTCCTA	E_0667_TI4	1108614	33972	1112	1052089	94.9013	25.8
299	psammophilous	Tinos	TI4	TGAAGCT	E_0674_TI4	1501882	64154	1416	1408778	93.8008	32.3
300	psammophilous	Tinos	TI4	TGACGTC	E_0675_TI4	1245565	43688	1307	1177217	94.5127	28.4
301	psammophilous	Tinos	TI4	TGAGAGA	E_0676_TI4	1820936	34963	1908	1748648	96.0302	33
302	psammophilous	Tinos	TI4	TGCATGA	E_0677_TI4	1267434	49948	1260	1191917	94.0417	28.2
303	psammophilous	Tinos	TI5	TGCGTCC	E_0684_TI5	962882	34767	941	907977	94.2978	23.3
304	psammophilous	Tinos	TI5	TGGAATA	E_0685_TI5	887654	36117	886	832662	93.8048	23.5
305	psammophilous	Tinos	TI5	TGGATAC	E_0686_TI5	1352504	38018	1396	1286432	95.1148	30.5
306	psammophilous	Tinos	TI5	TTAATAG	E_0687_TI5	1468127	66665	1457	1373819	93.5763	33.6
307	psammophilous	Tinos	TI5	TTCAACC	E_0692_TI5	1214557	46331	1203	1143940	94.1858	27.7
308	psammophilous	Tinos	TI5	TTCTAGG	E_0693_TI5	1133363	35101	1125	1075874	94.9276	26.9
309	psammophilous	Tinos	TI5	TTGAAGT	E_0694_TI5	1316598	34527	1297	1257062	95.478	30.2
310	psammophilous	Tinos	TI5	TTGGATC	E_0695_TI5	961951	22413	935	919892	95.6277	24.3
311	psammophilous	Tinos	TI6	AACCAAG	E_0704_TI6	949701	59732	1107	870656	91.6769	27.3
312	psammophilous	Tinos	TI6	AACCGCA	E_0705_TI6	949964	55258	1160	878123	92.4375	27.8
313	psammophilous	Tinos	TI6	AACCTGC	E_0706_TI6	1048130	56540	1231	971973	92.734	29.8
314	psammophilous	Tinos	TI6	AACGACC	E_0707_TI6	1022486	45101	1268	957775	93.6712	29.7
315	psammophilous	Tinos	TI6	AACGTTA	E_0710_TI6	992019	74994	1197	897117	90.4334	27.4
316	psammophilous	Tinos	TI6	AAGCCTG	E_0711_TI6	1175018	47307	1343	1102513	93.8295	30.6
317	psammophilous	Tinos	TI6	AAGGTCT	E_0717_TI6	1008420	40902	1182	944599	93.6712	26.5
318	psammophilous	Tinos	TI6	AATAGTA	E_0718_TI6	1106418	58392	1325	1023780	92.531	29.6

## Sheet: TABLE_S2_stacks_basic_statistic
TABLE S2 - Summary statistics (selected parameters) per deme as calculated in STACKS2 v2.64. The "INDIVIDUALS" column represents raw values of the number of specimens that were collected in the field and used in the analyses (i.e., not the ones calculated in STACKS2 using the populations program). Geophilous demes are indicated by yellow, while psammophilous demes by blue colouration.
Lineage	Island	Deme	Individuals	Total sites	Private sites	Variant sites	Polymorphic sites	Proportion of polymorphic sites (%)
geophilous	Andros	AD1	8	2381553	7935	245478	23950	1.00565
geophilous	Andros	AD2	8	2460482	18903	254241	34299	1.394
geophilous	Andros	AD3	7	2375565	8432	245413	25129	1.05781
geophilous	Andros	AD4	7	2376730	6173	245695	24583	1.03432
geophilous	Antiparos	AP1	2	1878807	1655	191854	10850	0.57749
geophilous	Donoussa	DO1	5	2033922	8205	208600	11836	0.58193
geophilous	Ios	IO1	2	1354765	762	136626	6238	0.46045
geophilous	Irakleia	IR1	4	2173089	2091	220684	17195	0.79127
geophilous	Ano Koufonisi	KF1	8	2451766	4655	248345	28644	1.1683
geophilous	Kythnos	KY1	7	2005975	30442	118442	37051	1.84703
geophilous	Mykonos	MY1	8	2522118	7210	258694	34249	1.35795
geophilous	Mykonos	MY2	7	2463228	2824	253978	29158	1.18373
geophilous	Mykonos	MY3	8	2560140	4521	262420	36698	1.43344
geophilous	Naxos	NX1	9	2394870	4394	242271	24897	1.0396
geophilous	Paros	PA1	2	1592421	1398	166500	9288	0.58326
geophilous	Paros	PA2	2	1401878	933	142072	7955	0.56745
geophilous	Serifos	SE1	8	2127863	41871	123842	51058	2.3995
geophilous	Sifnos	SF1	8	2071400	41610	120661	49668	2.3978
geophilous	Syros	SY1	7	2160384	12877	231902	31425	1.4546
geophilous	Syros	SY2	5	2203322	10508	234532	27661	1.25542
geophilous	Syros	SY3	7	2273115	17596	240890	34828	1.53217
geophilous	Tinos	TI1	8	2522148	12081	260592	48074	1.90607
geophilous	Tinos	TI2	8	2508160	11310	259190	47064	1.87644
geophilous	Tinos	TI3	7	2497753	10191	257834	41353	1.65561
psammophilous	Andros	AD5	8	2789446	970	47661	9536	0.34186
psammophilous	Andros	AD6	8	2849738	649	48591	9355	0.32828
psammophilous	Andros	AD7	6	2843064	531	48387	11110	0.39078
psammophilous	Andros	AD8	8	2794038	1256	47860	9963	0.35658
psammophilous	Antiparos	AP2	7	2892621	1140	49186	12645	0.43715
psammophilous	Donoussa	DO2	8	2625119	2997	45423	11390	0.43389
psammophilous	Ios	IO2	4	2526558	434	43657	7900	0.31268
psammophilous	Ios	IO3	4	2549027	372	44007	7891	0.30957
psammophilous	Irakleia	IR2	7	2579682	1190	44473	9326	0.36152
psammophilous	Ano Koufonisi	KF2	8	2720984	1032	46530	8260	0.30357
psammophilous	Kythnos	KY2	6	2608374	683	45205	6415	0.24594
psammophilous	Mykonos	MY4	8	2832667	1139	48464	13007	0.45918
psammophilous	Mykonos	MY5	8	2846193	924	48503	12479	0.43845
psammophilous	Mykonos	MY6	7	2856204	1305	48686	13743	0.48116
psammophilous	Naxos	NX2	9	2835244	798	48242	9978	0.35193
psammophilous	Paros	PA3	6	2653483	732	45521	9205	0.3469
psammophilous	Serifos	SE2	7	2750270	873	47040	9599	0.34902
psammophilous	Sifnos	SF2	8	2685449	864	46327	7976	0.29701
psammophilous	Syros	SY4	7	2770322	695	47481	9078	0.32769
psammophilous	Syros	SY5	8	2794860	963	47809	9893	0.35397
psammophilous	Tinos	TI4	8	2836308	828	48384	11826	0.41695
psammophilous	Tinos	TI5	8	2833543	1085	48330	11685	0.41238
psammophilous	Tinos	TI6	8	2863662	877	48788	12558	0.43853

## Sheet: TABLE_S3_pixy_genetic_diversity
TABLE S3 - Average genetic diversity (π) as calculated by PIXY v.1.2.7, for both 50% and 70% within-deme SNP coverage. Geophilous demes are highlighted with yellow, while psammophilous with blue colour in the relevant column.
Coverage (%)	Lineage	Island	Deme	Loci	total_count_diffs	total_count_comparisons	average_pi
50	geophilous	Andros	AD1	15097	473288	123963025	0.00381798
50	geophilous	Andros	AD2	14242	572758	114574066	0.00499902
50	geophilous	Andros	AD3	10827	305171	65655700	0.00464805
50	geophilous	Andros	AD4	11303	332205	73835155	0.00449928
50	geophilous	Ano Koufonisi	KF1	11744	419277	87918363	0.00476894
50	geophilous	Antiparos	AP1	16063	27107	5886555	0.0046049
50	geophilous	Donoussa	DO1	9586	95131	30983823	0.00307034
50	geophilous	Ios	IO1	11584	16317	4105998	0.00397394
50	geophilous	Irakleia	IR1	12639	101881	20889926	0.00487704
50	geophilous	Kythnos	KY1	12313	556778	88834707	0.00626757
50	geophilous	Mykonos	MY1	17129	767864	148736804	0.00516257
50	geophilous	Mykonos	MY2	11911	430304	78893033	0.00545427
50	geophilous	Mykonos	MY3	18313	864041	169288093	0.00510397
50	geophilous	Naxos	NX1	8355	397898	90331993	0.00440484
50	geophilous	Paros	PA1	13601	24596	5044376	0.00487593
50	geophilous	Paros	PA2	11982	20921	4309098	0.00485508
50	geophilous	Serifos	SE1	13516	921620	123804940	0.00744413
50	geophilous	Sifnos	SF1	13514	880984	125807264	0.00700265
50	geophilous	Syros	SY1	9702	406759	66861852	0.00608357
50	geophilous	Syros	SY2	11303	239543	39233871	0.00610552
50	geophilous	Syros	SY3	11032	493999	77409074	0.00638167
50	geophilous	Tinos	TI1	18053	1015057	164116970	0.00618496
50	geophilous	Tinos	TI2	16945	943401	151557207	0.00622472
50	geophilous	Tinos	TI3	16999	688746	122245263	0.00563413
50	psammophilous	Andros	AD5	17762	181881	166782133	0.00109053
50	psammophilous	Andros	AD6	18994	201977	181228165	0.00111449
50	psammophilous	Andros	AD7	19213	148583	98994073	0.00150093
50	psammophilous	Andros	AD8	20099	217504	198392290	0.00109633
50	psammophilous	Ano Koufonisi	KF2	14487	150694	134404953	0.00112119
50	psammophilous	Antiparos	AP2	17998	185439	129586913	0.001431
50	psammophilous	Donoussa	DO2	14541	229014	135106044	0.00169507
50	psammophilous	Ios	IO2	16377	53847	34193307	0.00157478
50	psammophilous	Ios	IO3	16313	52232	34123745	0.00153066
50	psammophilous	Irakleia	IR2	11762	134683	90040958	0.0014958
50	psammophilous	Kythnos	KY2	16007	89391	87788990	0.00101825
50	psammophilous	Mykonos	MY4	22694	362723	247727120	0.0014642
50	psammophilous	Mykonos	MY5	22753	345859	244842966	0.00141257
50	psammophilous	Mykonos	MY6	23006	314757	202319595	0.00155574
50	psammophilous	Naxos	NX2	15193	211129	191013631	0.00110531
50	psammophilous	Paros	PA3	16013	119629	82980475	0.00144165
50	psammophilous	Serifos	SE2	15833	168578	126692997	0.0013306
50	psammophilous	Sifnos	SF2	14642	159450	146151555	0.00109099
50	psammophilous	Syros	SY4	15472	140018	116835419	0.00119842
50	psammophilous	Syros	SY5	20259	230451	198712333	0.00115972
50	psammophilous	Tinos	TI4	22294	318102	236460863	0.00134526
50	psammophilous	Tinos	TI5	20999	279919	213424178	0.00131156
50	psammophilous	Tinos	TI6	18744	276796	180911890	0.00153
70	geophilous	Andros	AD1	10141	387950	104782376	0.00370244
70	geophilous	Andros	AD2	9134	467186	95057114	0.00491479
70	geophilous	Andros	AD3	7937	264601	57201632	0.00462576
70	geophilous	Andros	AD4	8767	298069	66384999	0.00449001
70	geophilous	Ano Koufonisi	KF1	6627	317819	68796275	0.00461971
70	geophilous	Antiparos	AP1	8148	23895	5063484	0.00471908
70	geophilous	Donoussa	DO1	6458	77623	26111103	0.0029728
70	geophilous	Ios	IO1	5613	14680	3484764	0.00421262
70	geophilous	Irakleia	IR1	7666	85990	17776022	0.00483742
70	geophilous	Kythnos	KY1	9956	507012	81494451	0.00622143
70	geophilous	Mykonos	MY1	12458	658087	130221981	0.00505358
70	geophilous	Mykonos	MY2	9432	383991	71646437	0.00535953
70	geophilous	Mykonos	MY3	14497	763840	153992937	0.00496023
70	geophilous	Naxos	NX1	5318	309781	73191934	0.00423245
70	geophilous	Paros	PA1	7045	22332	4363614	0.00511778
70	geophilous	Paros	PA2	5922	18904	3677688	0.00514019
70	geophilous	Serifos	SE1	9767	783264	108550526	0.00721566
70	geophilous	Sifnos	SF1	9958	749372	111112268	0.00674428
70	geophilous	Syros	SY1	7957	368882	61768204	0.00597204
70	geophilous	Syros	SY2	8595	209483	34992681	0.00598648
70	geophilous	Syros	SY3	9262	454645	72217202	0.00629552
70	geophilous	Tinos	TI1	13790	883393	147083885	0.00600605
70	geophilous	Tinos	TI2	12536	815659	134255716	0.00607541
70	geophilous	Tinos	TI3	14511	632948	114837695	0.00551167
70	psammophilous	Andros	AD5	12310	152202	144379018	0.00105418
70	psammophilous	Andros	AD6	13260	168826	157612315	0.00107115
70	psammophilous	Andros	AD7	11882	116012	81266631	0.00142755
70	psammophilous	Andros	AD8	14913	183801	176552581	0.00104106
70	psammophilous	Ano Koufonisi	KF2	9816	122069	115304710	0.00105866
70	psammophilous	Antiparos	AP2	14206	160589	117511045	0.00136659
70	psammophilous	Donoussa	DO2	10016	190268	116364961	0.0016351
70	psammophilous	Ios	IO2	11653	47817	30972555	0.00154385
70	psammophilous	Ios	IO3	11605	45761	30914459	0.00148025
70	psammophilous	Irakleia	IR2	9460	120944	82718454	0.00146212
70	psammophilous	Kythnos	KY2	10850	73874	75686664	0.00097605
70	psammophilous	Mykonos	MY4	19343	323828	232969315	0.00139
70	psammophilous	Mykonos	MY5	18982	308713	228547765	0.00135076
70	psammophilous	Mykonos	MY6	21626	300270	197883023	0.00151741
70	psammophilous	Naxos	NX2	10697	167159	162828208	0.0010266
70	psammophilous	Paros	PA3	10029	92387	68479755	0.00134911
70	psammophilous	Serifos	SE2	13142	155320	118127293	0.00131485
70	psammophilous	Sifnos	SF2	10713	136113	130417347	0.00104367
70	psammophilous	Syros	SY4	12379	126189	106998963	0.00117935
70	psammophilous	Syros	SY5	14893	195801	176065847	0.00111209
70	psammophilous	Tinos	TI4	18146	281434	218482911	0.00128813
70	psammophilous	Tinos	TI5	16035	241005	192541985	0.0012517
70	psammophilous	Tinos	TI6	13111	234701	157672916	0.00148853

## Sheet: TABLE_S4_pixy_genetic_divergenc
TABLE S4 - Average genetic divergence (DXY) as calculated by PIXY v.1.2.7. Geophilous demes are highlighted with yellow, while psammophilous with blue colour in the relevant column. Similarly, for each habitat type, inter-island pairs are highlighted with dark grey, while intra-island pairs with light gray colouration. Letters in deme codes correspond to the relevant islands: Andros (AD), Antipar…
Lineage	Comparison	DEME_1	DEME_2	average_dxy
geophilous	inter-island	AD1	AP1	0.00547495
geophilous	inter-island	AD1	DO1	0.00561677
geophilous	inter-island	AD1	IO1	0.00528925
geophilous	inter-island	AD1	IR1	0.00547057
geophilous	inter-island	AD1	KF1	0.00537782
geophilous	inter-island	AD1	MY1	0.00557278
geophilous	inter-island	AD1	MY2	0.00546551
geophilous	inter-island	AD1	MY3	0.00555712
geophilous	inter-island	AD1	NX1	0.00537264
geophilous	inter-island	AD1	PA1	0.00533739
geophilous	inter-island	AD1	PA2	0.00535127
geophilous	inter-island	AD1	SY1	0.00514698
geophilous	inter-island	AD1	SY2	0.00508337
geophilous	inter-island	AD1	SY3	0.00518585
geophilous	inter-island	AD1	TI1	0.00524066
geophilous	inter-island	AD1	TI2	0.00523206
geophilous	inter-island	AD1	TI3	0.00512682
geophilous	inter-island	AD2	AP1	0.00540807
geophilous	inter-island	AD2	DO1	0.00548722
geophilous	inter-island	AD2	IO1	0.00520891
geophilous	inter-island	AD2	IR1	0.00541201
geophilous	inter-island	AD2	KF1	0.0053014
geophilous	inter-island	AD2	MY1	0.00550674
geophilous	inter-island	AD2	MY2	0.00540521
geophilous	inter-island	AD2	MY3	0.00551363
geophilous	inter-island	AD2	NX1	0.00523382
geophilous	inter-island	AD2	PA1	0.0052394
geophilous	inter-island	AD2	PA2	0.00522163
geophilous	inter-island	AD2	SY1	0.00510526
geophilous	inter-island	AD2	SY2	0.00505722
geophilous	inter-island	AD2	SY3	0.00514412
geophilous	inter-island	AD2	TI1	0.00517081
geophilous	inter-island	AD2	TI2	0.00517931
geophilous	inter-island	AD2	TI3	0.00506836
geophilous	inter-island	AD3	AP1	0.00551002
geophilous	inter-island	AD3	DO1	0.00563855
geophilous	inter-island	AD3	IO1	0.00532932
geophilous	inter-island	AD3	IR1	0.00552604
geophilous	inter-island	AD3	KF1	0.00543577
geophilous	inter-island	AD3	MY1	0.0056206
geophilous	inter-island	AD3	MY2	0.005506
geophilous	inter-island	AD3	MY3	0.0056023
geophilous	inter-island	AD3	NX1	0.0053892
geophilous	inter-island	AD3	PA1	0.0053377
geophilous	inter-island	AD3	PA2	0.00533923
geophilous	inter-island	AD3	SY1	0.00516465
geophilous	inter-island	AD3	SY2	0.0050923
geophilous	inter-island	AD3	SY3	0.00520464
geophilous	inter-island	AD3	TI1	0.00527675
geophilous	inter-island	AD3	TI2	0.00527365
geophilous	inter-island	AD3	TI3	0.00518364
geophilous	inter-island	AD4	AP1	0.00549542
geophilous	inter-island	AD4	DO1	0.00557989
geophilous	inter-island	AD4	IO1	0.00531937
geophilous	inter-island	AD4	IR1	0.00551823
geophilous	inter-island	AD4	KF1	0.0054223
geophilous	inter-island	AD4	MY1	0.0055841
geophilous	inter-island	AD4	MY2	0.00547257
geophilous	inter-island	AD4	MY3	0.00557751
geophilous	inter-island	AD4	NX1	0.00537581
geophilous	inter-island	AD4	PA1	0.00532008
geophilous	inter-island	AD4	PA2	0.0053429
geophilous	inter-island	AD4	SY1	0.00514485
geophilous	inter-island	AD4	SY2	0.00507298
geophilous	inter-island	AD4	SY3	0.00519344
geophilous	inter-island	AD4	TI1	0.00525314
geophilous	inter-island	AD4	TI2	0.00525185
geophilous	inter-island	AD4	TI3	0.00515806
geophilous	inter-island	AP1	DO1	0.00546424
geophilous	inter-island	AP1	IO1	0.00396299
geophilous	inter-island	AP1	IR1	0.00404127
geophilous	inter-island	AP1	KF1	0.00395622
geophilous	inter-island	AP1	NX1	0.00396786
geophilous	inter-island	AP1	PA1	0.00388546
geophilous	inter-island	AP1	PA2	0.00399034
geophilous	inter-island	IO1	DO1	0.00519786
geophilous	inter-island	IR1	DO1	0.0054301
geophilous	inter-island	IR1	IO1	0.00383578
geophilous	inter-island	KF1	DO1	0.00539049
geophilous	inter-island	KF1	IO1	0.00379105
geophilous	inter-island	KF1	IR1	0.00376649
geophilous	inter-island	KY1	AD1	0.0181053
geophilous	inter-island	KY1	AD2	0.0181535
geophilous	inter-island	KY1	AD3	0.0182151
geophilous	inter-island	KY1	AD4	0.0181749
geophilous	inter-island	KY1	AP1	0.0179793
geophilous	inter-island	KY1	DO1	0.0180822
geophilous	inter-island	KY1	IO1	0.0174693
geophilous	inter-island	KY1	IR1	0.0180098
geophilous	inter-island	KY1	KF1	0.0177763
geophilous	inter-island	KY1	MY1	0.0182861
geophilous	inter-island	KY1	MY2	0.0182633
geophilous	inter-island	KY1	MY3	0.0183042
geophilous	inter-island	KY1	NX1	0.0179684
geophilous	inter-island	KY1	PA1	0.0176084
geophilous	inter-island	KY1	PA2	0.0176422
geophilous	inter-island	KY1	SE1	0.00443163
geophilous	inter-island	KY1	SF1	0.0045737
geophilous	inter-island	KY1	SY1	0.0181505
geophilous	inter-island	KY1	SY2	0.018077
geophilous	inter-island	KY1	SY3	0.0181102
geophilous	inter-island	KY1	TI1	0.0184007
geophilous	inter-island	KY1	TI2	0.0183591
geophilous	inter-island	KY1	TI3	0.0182466
geophilous	inter-island	MY1	AP1	0.00446692
geophilous	inter-island	MY1	DO1	0.00555839
geophilous	inter-island	MY1	IO1	0.00424188
geophilous	inter-island	MY1	IR1	0.00443563
geophilous	inter-island	MY1	KF1	0.00433686
geophilous	inter-island	MY1	NX1	0.00431738
geophilous	inter-island	MY1	PA1	0.00430663
geophilous	inter-island	MY1	PA2	0.00426386
geophilous	inter-island	MY2	AP1	0.00457134
geophilous	inter-island	MY2	DO1	0.00551916
geophilous	inter-island	MY2	IO1	0.00438812
geophilous	inter-island	MY2	IR1	0.00457306
geophilous	inter-island	MY2	KF1	0.00445264
geophilous	inter-island	MY2	NX1	0.00442893
geophilous	inter-island	MY2	PA1	0.00442204
geophilous	inter-island	MY2	PA2	0.00438723
geophilous	inter-island	MY3	AP1	0.00436956
geophilous	inter-island	MY3	DO1	0.0055866
geophilous	inter-island	MY3	IO1	0.00416118
geophilous	inter-island	MY3	IR1	0.00435962
geophilous	inter-island	MY3	KF1	0.00423979
geophilous	inter-island	MY3	NX1	0.00421867
geophilous	inter-island	MY3	PA1	0.00422974
geophilous	inter-island	MY3	PA2	0.0041385
geophilous	inter-island	NX1	DO1	0.00525944
geophilous	inter-island	NX1	IO1	0.0038044
geophilous	inter-island	NX1	IR1	0.00380335
geophilous	inter-island	NX1	KF1	0.00372664
geophilous	inter-island	PA1	DO1	0.00530964
geophilous	inter-island	PA1	IO1	0.00379993
geophilous	inter-island	PA1	IR1	0.00396381
geophilous	inter-island	PA1	KF1	0.00385064
geophilous	inter-island	PA1	NX1	0.00387201
geophilous	inter-island	PA2	DO1	0.0052672
geophilous	inter-island	PA2	IO1	0.00377958
geophilous	inter-island	PA2	IR1	0.00397251
geophilous	inter-island	PA2	KF1	0.00388646
geophilous	inter-island	PA2	NX1	0.00388124
geophilous	inter-island	SE1	AD1	0.0180089
geophilous	inter-island	SE1	AD2	0.0180355
geophilous	inter-island	SE1	AD3	0.0180769
geophilous	inter-island	SE1	AD4	0.0180827
geophilous	inter-island	SE1	AP1	0.0178561
geophilous	inter-island	SE1	DO1	0.0179672
geophilous	inter-island	SE1	IO1	0.0174034
geophilous	inter-island	SE1	IR1	0.0178831
geophilous	inter-island	SE1	KF1	0.017733
geophilous	inter-island	SE1	MY1	0.0181611
geophilous	inter-island	SE1	MY2	0.0181493
geophilous	inter-island	SE1	MY3	0.0181772
geophilous	inter-island	SE1	NX1	0.0178234
geophilous	inter-island	SE1	PA1	0.0175242
geophilous	inter-island	SE1	PA2	0.0175124
geophilous	inter-island	SE1	SF1	0.00490963
geophilous	inter-island	SE1	SY1	0.0180768
geophilous	inter-island	SE1	SY2	0.0179444
geophilous	inter-island	SE1	SY3	0.0179996
geophilous	inter-island	SE1	TI1	0.0182846
geophilous	inter-island	SE1	TI2	0.0182285
geophilous	inter-island	SE1	TI3	0.0181412
geophilous	inter-island	SF1	AD1	0.018149
geophilous	inter-island	SF1	AD2	0.0181821
geophilous	inter-island	SF1	AD3	0.0182427
geophilous	inter-island	SF1	AD4	0.0182412
geophilous	inter-island	SF1	AP1	0.0179968
geophilous	inter-island	SF1	DO1	0.0180459
geophilous	inter-island	SF1	IO1	0.0174596
geophilous	inter-island	SF1	IR1	0.0180239
geophilous	inter-island	SF1	KF1	0.0178816
geophilous	inter-island	SF1	MY1	0.0183354
geophilous	inter-island	SF1	MY2	0.0183112
geophilous	inter-island	SF1	MY3	0.0183569
geophilous	inter-island	SF1	NX1	0.0179936
geophilous	inter-island	SF1	PA1	0.0176005
geophilous	inter-island	SF1	PA2	0.0176326
geophilous	inter-island	SF1	SY1	0.0182109
geophilous	inter-island	SF1	SY2	0.0180825
geophilous	inter-island	SF1	SY3	0.0181852
geophilous	inter-island	SF1	TI1	0.0183908
geophilous	inter-island	SF1	TI2	0.0183681
geophilous	inter-island	SF1	TI3	0.0182471
geophilous	inter-island	SY1	AP1	0.00540436
geophilous	inter-island	SY1	DO1	0.00540015
geophilous	inter-island	SY1	IO1	0.00523714
geophilous	inter-island	SY1	IR1	0.00543377
geophilous	inter-island	SY1	KF1	0.00534033
geophilous	inter-island	SY1	MY1	0.00552904
geophilous	inter-island	SY1	MY2	0.00542588
geophilous	inter-island	SY1	MY3	0.00550261
geophilous	inter-island	SY1	NX1	0.00526956
geophilous	inter-island	SY1	PA1	0.00525993
geophilous	inter-island	SY1	PA2	0.00521438
geophilous	inter-island	SY2	AP1	0.00531596
geophilous	inter-island	SY2	DO1	0.00539551
geophilous	inter-island	SY2	IO1	0.00513688
geophilous	inter-island	SY2	IR1	0.0053431
geophilous	inter-island	SY2	KF1	0.00525461
geophilous	inter-island	SY2	MY1	0.00545967
geophilous	inter-island	SY2	MY2	0.00536309
geophilous	inter-island	SY2	MY3	0.00543027
geophilous	inter-island	SY2	NX1	0.00520036
geophilous	inter-island	SY2	PA1	0.00519575
geophilous	inter-island	SY2	PA2	0.00514579
geophilous	inter-island	SY3	AP1	0.00544014
geophilous	inter-island	SY3	DO1	0.00548801
geophilous	inter-island	SY3	IO1	0.00524071
geophilous	inter-island	SY3	IR1	0.005443
geophilous	inter-island	SY3	KF1	0.00535314
geophilous	inter-island	SY3	MY1	0.00556293
geophilous	inter-island	SY3	MY2	0.00545545
geophilous	inter-island	SY3	MY3	0.00553864
geophilous	inter-island	SY3	NX1	0.00530492
geophilous	inter-island	SY3	PA1	0.00527869
geophilous	inter-island	SY3	PA2	0.00522444
geophilous	inter-island	TI1	AP1	0.0055918
geophilous	inter-island	TI1	DO1	0.00571469
geophilous	inter-island	TI1	IO1	0.00539076
geophilous	inter-island	TI1	IR1	0.00563905
geophilous	inter-island	TI1	KF1	0.00552132
geophilous	inter-island	TI1	MY1	0.00564613
geophilous	inter-island	TI1	MY2	0.00517938
geophilous	inter-island	TI1	MY3	0.00543435
geophilous	inter-island	TI1	NX1	0.0054797
geophilous	inter-island	TI1	PA1	0.00544029
geophilous	inter-island	TI1	PA2	0.00543243
geophilous	inter-island	TI1	SY1	0.00529842
geophilous	inter-island	TI1	SY2	0.00523088
geophilous	inter-island	TI1	SY3	0.00532354
geophilous	inter-island	TI2	AP1	0.00561121
geophilous	inter-island	TI2	DO1	0.0057052
geophilous	inter-island	TI2	IO1	0.005396
geophilous	inter-island	TI2	IR1	0.00563427
geophilous	inter-island	TI2	KF1	0.00553611
geophilous	inter-island	TI2	MY1	0.00564705
geophilous	inter-island	TI2	MY2	0.00518651
geophilous	inter-island	TI2	MY3	0.0054431
geophilous	inter-island	TI2	NX1	0.00548838
geophilous	inter-island	TI2	PA1	0.00544896
geophilous	inter-island	TI2	PA2	0.00543433
geophilous	inter-island	TI2	SY1	0.00529121
geophilous	inter-island	TI2	SY2	0.00522035
geophilous	inter-island	TI2	SY3	0.00529073
geophilous	inter-island	TI3	AP1	0.00548393
geophilous	inter-island	TI3	DO1	0.00553938
geophilous	inter-island	TI3	IO1	0.00524278
geophilous	inter-island	TI3	IR1	0.00549987
geophilous	inter-island	TI3	KF1	0.0054011
geophilous	inter-island	TI3	MY1	0.00552823
geophilous	inter-island	TI3	MY2	0.00508455
geophilous	inter-island	TI3	MY3	0.00532288
geophilous	inter-island	TI3	NX1	0.00536618
geophilous	inter-island	TI3	PA1	0.00530748
geophilous	inter-island	TI3	PA2	0.00532679
geophilous	inter-island	TI3	SY1	0.00520285
geophilous	inter-island	TI3	SY2	0.00512766
geophilous	inter-island	TI3	SY3	0.00521732
geophilous	intra-island	AD1	AD2	0.00421833
geophilous	intra-island	AD1	AD3	0.00386719
geophilous	intra-island	AD1	AD4	0.00354754
geophilous	intra-island	AD2	AD3	0.0041401
geophilous	intra-island	AD2	AD4	0.00413369
geophilous	intra-island	AD3	AD4	0.00364371
geophilous	intra-island	MY1	MY2	0.00427894
geophilous	intra-island	MY1	MY3	0.00401648
geophilous	intra-island	MY2	MY3	0.00399752
geophilous	intra-island	PA1	PA2	0.00391935
geophilous	intra-island	SY1	SY2	0.0039025
geophilous	intra-island	SY1	SY3	0.00420123
geophilous	intra-island	SY2	SY3	0.0041332
geophilous	intra-island	TI1	TI2	0.0037727
geophilous	intra-island	TI1	TI3	0.00370741
geophilous	intra-island	TI2	TI3	0.00366372
psammophilous	inter-island	AD5	AP2	0.00230003
psammophilous	inter-island	AD5	DO2	0.00257502
psammophilous	inter-island	AD5	IO2	0.00230155
psammophilous	inter-island	AD5	IO3	0.00225298
psammophilous	inter-island	AD5	IR2	0.00236832
psammophilous	inter-island	AD5	KF2	0.00231907
psammophilous	inter-island	AD5	MY4	0.00230128
psammophilous	inter-island	AD5	MY5	0.002302
psammophilous	inter-island	AD5	MY6	0.00230327
psammophilous	inter-island	AD5	NX2	0.00229291
psammophilous	inter-island	AD5	PA3	0.00227182
psammophilous	inter-island	AD5	SY4	0.00232007
psammophilous	inter-island	AD5	SY5	0.00234749
psammophilous	inter-island	AD5	TI4	0.00216471
psammophilous	inter-island	AD5	TI5	0.00230432
psammophilous	inter-island	AD5	TI6	0.00228158
psammophilous	inter-island	AD6	AP2	0.00205897
psammophilous	inter-island	AD6	DO2	0.00261031
psammophilous	inter-island	AD6	IO2	0.00188791
psammophilous	inter-island	AD6	IO3	0.00184131
psammophilous	inter-island	AD6	IR2	0.00214515
psammophilous	inter-island	AD6	KF2	0.00211528
psammophilous	inter-island	AD6	MY4	0.00205322
psammophilous	inter-island	AD6	MY5	0.00169166
psammophilous	inter-island	AD6	MY6	0.00171718
psammophilous	inter-island	AD6	NX2	0.00201318
psammophilous	inter-island	AD6	PA3	0.0020602
psammophilous	inter-island	AD6	SY4	0.0016394
psammophilous	inter-island	AD6	SY5	0.0020346
psammophilous	inter-island	AD6	TI4	0.00170893
psammophilous	inter-island	AD6	TI5	0.00158523
psammophilous	inter-island	AD6	TI6	0.0017692
psammophilous	inter-island	AD7	AP2	0.00202872
psammophilous	inter-island	AD7	DO2	0.00255763
psammophilous	inter-island	AD7	IO2	0.00188988
psammophilous	inter-island	AD7	IO3	0.00184591
psammophilous	inter-island	AD7	IR2	0.00212284
psammophilous	inter-island	AD7	KF2	0.00211475
psammophilous	inter-island	AD7	MY4	0.00204838
psammophilous	inter-island	AD7	MY5	0.0018829
psammophilous	inter-island	AD7	MY6	0.00192505
psammophilous	inter-island	AD7	NX2	0.00199074
psammophilous	inter-island	AD7	PA3	0.00204027
psammophilous	inter-island	AD7	SY4	0.00191258
psammophilous	inter-island	AD7	SY5	0.00205783
psammophilous	inter-island	AD7	TI4	0.00181908
psammophilous	inter-island	AD7	TI5	0.00188821
psammophilous	inter-island	AD7	TI6	0.00172153
psammophilous	inter-island	AD8	AP2	0.00232861
psammophilous	inter-island	AD8	DO2	0.00255734
psammophilous	inter-island	AD8	IO2	0.00232058
psammophilous	inter-island	AD8	IO3	0.00227922
psammophilous	inter-island	AD8	IR2	0.00238744
psammophilous	inter-island	AD8	KF2	0.00232723
psammophilous	inter-island	AD8	MY4	0.0023252
psammophilous	inter-island	AD8	MY5	0.00234407
psammophilous	inter-island	AD8	MY6	0.00234317
psammophilous	inter-island	AD8	NX2	0.00231153
psammophilous	inter-island	AD8	PA3	0.00228416
psammophilous	inter-island	AD8	SY4	0.00235735
psammophilous	inter-island	AD8	SY5	0.00238047
psammophilous	inter-island	AD8	TI4	0.00221593
psammophilous	inter-island	AD8	TI5	0.00234274
psammophilous	inter-island	AD8	TI6	0.00234222
psammophilous	inter-island	AP2	DO2	0.00252159
psammophilous	inter-island	AP2	IO2	0.00197438
psammophilous	inter-island	AP2	IO3	0.00195258
psammophilous	inter-island	AP2	IR2	0.00211403
psammophilous	inter-island	AP2	KF2	0.00208407
psammophilous	inter-island	AP2	NX2	0.0019314
psammophilous	inter-island	AP2	PA3	0.00195901
psammophilous	inter-island	IO2	DO2	0.00254337
psammophilous	inter-island	IO3	DO2	0.0025086
psammophilous	inter-island	IR2	DO2	0.00249542
psammophilous	inter-island	IR2	IO2	0.00203528
psammophilous	inter-island	IR2	IO3	0.0020105
psammophilous	inter-island	KF2	DO2	0.00252066
psammophilous	inter-island	KF2	IO2	0.00205489
psammophilous	inter-island	KF2	IO3	0.00202046
psammophilous	inter-island	KF2	IR2	0.00216928
psammophilous	inter-island	KY2	AD5	0.00244863
psammophilous	inter-island	KY2	AD6	0.00174046
psammophilous	inter-island	KY2	AD7	0.00203271
psammophilous	inter-island	KY2	AD8	0.00245659
psammophilous	inter-island	KY2	AP2	0.00216324
psammophilous	inter-island	KY2	DO2	0.002653
psammophilous	inter-island	KY2	IO2	0.00199063
psammophilous	inter-island	KY2	IO3	0.00194756
psammophilous	inter-island	KY2	IR2	0.00222479
psammophilous	inter-island	KY2	KF2	0.00224539
psammophilous	inter-island	KY2	MY4	0.0021698
psammophilous	inter-island	KY2	MY5	0.00178763
psammophilous	inter-island	KY2	MY6	0.0018195
psammophilous	inter-island	KY2	NX2	0.00215272
psammophilous	inter-island	KY2	PA3	0.00217395
psammophilous	inter-island	KY2	SE2	0.00169905
psammophilous	inter-island	KY2	SF2	0.00177077
psammophilous	inter-island	KY2	SY4	0.0016845
psammophilous	inter-island	KY2	SY5	0.00212605
psammophilous	inter-island	KY2	TI4	0.00185318
psammophilous	inter-island	KY2	TI5	0.00166405
psammophilous	inter-island	KY2	TI6	0.0019507
psammophilous	inter-island	MY4	AP2	0.00195996
psammophilous	inter-island	MY4	DO2	0.0025338
psammophilous	inter-island	MY4	IO2	0.00197727
psammophilous	inter-island	MY4	IO3	0.00193618
psammophilous	inter-island	MY4	IR2	0.00208994
psammophilous	inter-island	MY4	KF2	0.00208868
psammophilous	inter-island	MY4	NX2	0.00181887
psammophilous	inter-island	MY4	PA3	0.00197515
psammophilous	inter-island	MY5	AP2	0.00205142
psammophilous	inter-island	MY5	DO2	0.002544
psammophilous	inter-island	MY5	IO2	0.00192002
psammophilous	inter-island	MY5	IO3	0.00188042
psammophilous	inter-island	MY5	IR2	0.00212779
psammophilous	inter-island	MY5	KF2	0.00211452
psammophilous	inter-island	MY5	NX2	0.00199112
psammophilous	inter-island	MY5	PA3	0.00205879
psammophilous	inter-island	MY6	AP2	0.00203352
psammophilous	inter-island	MY6	DO2	0.00255895
psammophilous	inter-island	MY6	IO2	0.00190713
psammophilous	inter-island	MY6	IO3	0.00185863
psammophilous	inter-island	MY6	IR2	0.00212191
psammophilous	inter-island	MY6	KF2	0.00209446
psammophilous	inter-island	MY6	NX2	0.00202153
psammophilous	inter-island	MY6	PA3	0.00203243
psammophilous	inter-island	NX2	DO2	0.00251102
psammophilous	inter-island	NX2	IO2	0.00191313
psammophilous	inter-island	NX2	IO3	0.00185697
psammophilous	inter-island	NX2	IR2	0.0020304
psammophilous	inter-island	NX2	KF2	0.0020202
psammophilous	inter-island	PA3	DO2	0.00252331
psammophilous	inter-island	PA3	IO2	0.00201398
psammophilous	inter-island	PA3	IO3	0.00197465
psammophilous	inter-island	PA3	IR2	0.00213859
psammophilous	inter-island	PA3	KF2	0.00212195
psammophilous	inter-island	PA3	NX2	0.00197528
psammophilous	inter-island	SE2	AD5	0.00237182
psammophilous	inter-island	SE2	AD6	0.00175298
psammophilous	inter-island	SE2	AD7	0.00199392
psammophilous	inter-island	SE2	AD8	0.00239562
psammophilous	inter-island	SE2	AP2	0.00211924
psammophilous	inter-island	SE2	DO2	0.00261386
psammophilous	inter-island	SE2	IO2	0.00191726
psammophilous	inter-island	SE2	IO3	0.00188375
psammophilous	inter-island	SE2	IR2	0.00217485
psammophilous	inter-island	SE2	KF2	0.00216607
psammophilous	inter-island	SE2	MY4	0.00211661
psammophilous	inter-island	SE2	MY5	0.00181874
psammophilous	inter-island	SE2	MY6	0.00183642
psammophilous	inter-island	SE2	NX2	0.00207434
psammophilous	inter-island	SE2	PA3	0.00211603
psammophilous	inter-island	SE2	SF2	0.00170112
psammophilous	inter-island	SE2	SY4	0.00172411
psammophilous	inter-island	SE2	SY5	0.00208933
psammophilous	inter-island	SE2	TI4	0.00186331
psammophilous	inter-island	SE2	TI5	0.00171172
psammophilous	inter-island	SE2	TI6	0.00191187
psammophilous	inter-island	SF2	AD5	0.0023611
psammophilous	inter-island	SF2	AD6	0.00172526
psammophilous	inter-island	SF2	AD7	0.001985
psammophilous	inter-island	SF2	AD8	0.00239341
psammophilous	inter-island	SF2	AP2	0.00208951
psammophilous	inter-island	SF2	DO2	0.00260909
psammophilous	inter-island	SF2	IO2	0.00190572
psammophilous	inter-island	SF2	IO3	0.0018674
psammophilous	inter-island	SF2	IR2	0.00215573
psammophilous	inter-island	SF2	KF2	0.00212107
psammophilous	inter-island	SF2	MY4	0.00207392
psammophilous	inter-island	SF2	MY5	0.00178522
psammophilous	inter-island	SF2	MY6	0.00180582
psammophilous	inter-island	SF2	NX2	0.00204221
psammophilous	inter-island	SF2	PA3	0.00207409
psammophilous	inter-island	SF2	SY4	0.00168659
psammophilous	inter-island	SF2	SY5	0.00204085
psammophilous	inter-island	SF2	TI4	0.00183756
psammophilous	inter-island	SF2	TI5	0.00168736
psammophilous	inter-island	SF2	TI6	0.00189479
psammophilous	inter-island	SY4	AP2	0.0020159
psammophilous	inter-island	SY4	DO2	0.00255176
psammophilous	inter-island	SY4	IO2	0.00191813
psammophilous	inter-island	SY4	IO3	0.00185803
psammophilous	inter-island	SY4	IR2	0.00213672
psammophilous	inter-island	SY4	KF2	0.00210436
psammophilous	inter-island	SY4	MY4	0.00201113
psammophilous	inter-island	SY4	MY5	0.00162364
psammophilous	inter-island	SY4	MY6	0.00168739
psammophilous	inter-island	SY4	NX2	0.00199812
psammophilous	inter-island	SY4	PA3	0.00205866
psammophilous	inter-island	SY5	AP2	0.00197186
psammophilous	inter-island	SY5	DO2	0.00257912
psammophilous	inter-island	SY5	IO2	0.00198065
psammophilous	inter-island	SY5	IO3	0.00192994
psammophilous	inter-island	SY5	IR2	0.00213349
psammophilous	inter-island	SY5	KF2	0.00210917
psammophilous	inter-island	SY5	MY4	0.00183069
psammophilous	inter-island	SY5	MY5	0.00205193
psammophilous	inter-island	SY5	MY6	0.00203383
psammophilous	inter-island	SY5	NX2	0.0019356
psammophilous	inter-island	SY5	PA3	0.00198139
psammophilous	inter-island	TI4	AP2	0.00207084
psammophilous	inter-island	TI4	DO2	0.00260388
psammophilous	inter-island	TI4	IO2	0.00193137
psammophilous	inter-island	TI4	IO3	0.00188653
psammophilous	inter-island	TI4	IR2	0.00219267
psammophilous	inter-island	TI4	KF2	0.00212749
psammophilous	inter-island	TI4	MY4	0.00207051
psammophilous	inter-island	TI4	MY5	0.00171835
psammophilous	inter-island	TI4	MY6	0.0017976
psammophilous	inter-island	TI4	NX2	0.0020467
psammophilous	inter-island	TI4	PA3	0.00208577
psammophilous	inter-island	TI4	SY4	0.00168312
psammophilous	inter-island	TI4	SY5	0.0020795
psammophilous	inter-island	TI5	AP2	0.00207047
psammophilous	inter-island	TI5	DO2	0.00260323
psammophilous	inter-island	TI5	IO2	0.00193172
psammophilous	inter-island	TI5	IO3	0.00188856
psammophilous	inter-island	TI5	IR2	0.0021698
psammophilous	inter-island	TI5	KF2	0.002139
psammophilous	inter-island	TI5	MY4	0.00207551
psammophilous	inter-island	TI5	MY5	0.00152673
psammophilous	inter-island	TI5	MY6	0.0016596
psammophilous	inter-island	TI5	NX2	0.00204774
psammophilous	inter-island	TI5	PA3	0.00209332
psammophilous	inter-island	TI5	SY4	0.00144589
psammophilous	inter-island	TI5	SY5	0.00203485
psammophilous	inter-island	TI6	AP2	0.00203624
psammophilous	inter-island	TI6	DO2	0.00260784
psammophilous	inter-island	TI6	IO2	0.00188489
psammophilous	inter-island	TI6	IO3	0.00182968
psammophilous	inter-island	TI6	IR2	0.0021321
psammophilous	inter-island	TI6	KF2	0.00212071
psammophilous	inter-island	TI6	MY4	0.00204564
psammophilous	inter-island	TI6	MY5	0.00183747
psammophilous	inter-island	TI6	MY6	0.0018438
psammophilous	inter-island	TI6	NX2	0.00200573
psammophilous	inter-island	TI6	PA3	0.00205367
psammophilous	inter-island	TI6	SY4	0.00182527
psammophilous	inter-island	TI6	SY5	0.00204445
psammophilous	intra-island	AD5	AD6	0.00231425
psammophilous	intra-island	AD5	AD7	0.00210504
psammophilous	intra-island	AD5	AD8	0.00126373
psammophilous	intra-island	AD6	AD7	0.00182737
psammophilous	intra-island	AD6	AD8	0.00235369
psammophilous	intra-island	AD7	AD8	0.0021894
psammophilous	intra-island	IO2	IO3	0.00148423
psammophilous	intra-island	MY4	MY5	0.00206148
psammophilous	intra-island	MY4	MY6	0.00204756
psammophilous	intra-island	MY5	MY6	0.00175615
psammophilous	intra-island	SY4	SY5	0.00189101
psammophilous	intra-island	TI4	TI5	0.00159941
psammophilous	intra-island	TI4	TI6	0.00179292
psammophilous	intra-island	TI5	TI6	0.00180189

## Sheet: TABLE_S5_pixy_genetic_different
TABLE S5 - Average genetic differentiation (FST) as calculated by PIXY v.1.2.7. Geophilous demes are highlighted with yellow, while psammophilous with blue colour in the relevant column. Similarly, for each habitat type, inter-island pairs are highlighted with dark grey, while intra-island pairs with light gray colouration. Letters in deme codes corespond to the relevant islands: Andros (AD), Ant…
Lineage	Comparison	DEME_1	DEME_2	average_fst
geophilous	inter-island	AD1	DO1	0.34336
geophilous	inter-island	AD1	IO1	0.308435
geophilous	inter-island	AD1	IR1	0.266218
geophilous	inter-island	AD1	KF1	0.254088
geophilous	inter-island	AD1	MY1	0.271675
geophilous	inter-island	AD1	MY2	0.249401
geophilous	inter-island	AD1	MY3	0.276012
geophilous	inter-island	AD1	NX1	0.266943
geophilous	inter-island	AD1	PA1	0.266875
geophilous	inter-island	AD1	PA2	0.270703
geophilous	inter-island	AD1	SY1	0.202901
geophilous	inter-island	AD1	SY2	0.208086
geophilous	inter-island	AD1	SY3	0.20526
geophilous	inter-island	AD1	TI1	0.227111
geophilous	inter-island	AD1	TI2	0.225067
geophilous	inter-island	AD1	TI3	0.242276
geophilous	inter-island	AD2	AP1	0.197439
geophilous	inter-island	AD2	DO1	0.277347
geophilous	inter-island	AD2	IO1	0.238358
geophilous	inter-island	AD2	IR1	0.207918
geophilous	inter-island	AD2	KF1	0.200748
geophilous	inter-island	AD2	MY1	0.219073
geophilous	inter-island	AD2	MY2	0.196759
geophilous	inter-island	AD2	MY3	0.224021
geophilous	inter-island	AD2	NX1	0.211132
geophilous	inter-island	AD2	PA1	0.20647
geophilous	inter-island	AD2	PA2	0.204647
geophilous	inter-island	AD2	SY1	0.155881
geophilous	inter-island	AD2	SY2	0.159334
geophilous	inter-island	AD2	SY3	0.160073
geophilous	inter-island	AD2	TI1	0.175602
geophilous	inter-island	AD2	TI2	0.176484
geophilous	inter-island	AD2	TI3	0.187955
geophilous	inter-island	AD3	AP1	0.222723
geophilous	inter-island	AD3	DO1	0.302867
geophilous	inter-island	AD3	IO1	0.266563
geophilous	inter-island	AD3	IR1	0.232757
geophilous	inter-island	AD3	KF1	0.222709
geophilous	inter-island	AD3	MY1	0.239859
geophilous	inter-island	AD3	MY2	0.217479
geophilous	inter-island	AD3	MY3	0.244473
geophilous	inter-island	AD3	NX1	0.23446
geophilous	inter-island	AD3	PA1	0.232064
geophilous	inter-island	AD3	PA2	0.232598
geophilous	inter-island	AD3	SY1	0.171215
geophilous	inter-island	AD3	SY2	0.174843
geophilous	inter-island	AD3	SY3	0.173458
geophilous	inter-island	AD3	TI1	0.194641
geophilous	inter-island	AD3	TI2	0.192683
geophilous	inter-island	AD3	TI3	0.208824
geophilous	inter-island	AD4	AP1	0.227114
geophilous	inter-island	AD4	DO1	0.305208
geophilous	inter-island	AD4	IO1	0.274826
geophilous	inter-island	AD4	IR1	0.23509
geophilous	inter-island	AD4	KF1	0.225936
geophilous	inter-island	AD4	MY1	0.242795
geophilous	inter-island	AD4	MY2	0.221061
geophilous	inter-island	AD4	MY3	0.248232
geophilous	inter-island	AD4	NX1	0.236787
geophilous	inter-island	AD4	PA1	0.234615
geophilous	inter-island	AD4	PA2	0.237237
geophilous	inter-island	AD4	SY1	0.175337
geophilous	inter-island	AD4	SY2	0.178883
geophilous	inter-island	AD4	SY3	0.178896
geophilous	inter-island	AD4	TI1	0.201046
geophilous	inter-island	AD4	TI2	0.198535
geophilous	inter-island	AD4	TI3	0.212896
geophilous	inter-island	AP1	DO1	0.30104
geophilous	inter-island	AP1	IO1	0.10376
geophilous	inter-island	AP1	IR1	0.0577349
geophilous	inter-island	AP1	KF1	0.0583957
geophilous	inter-island	AP1	NX1	0.0785459
geophilous	inter-island	AP1	PA1	0.0529733
geophilous	inter-island	AP1	PA2	0.0521358
geophilous	inter-island	IO1	DO1	0.35105
geophilous	inter-island	IR1	DO1	0.300961
geophilous	inter-island	IR1	IO1	0.0986586
geophilous	inter-island	KF1	DO1	0.281778
geophilous	inter-island	KF1	IO1	0.103304
geophilous	inter-island	KF1	IR1	0.0310192
geophilous	inter-island	KY1	AD1	0.702822
geophilous	inter-island	KY1	AD2	0.676031
geophilous	inter-island	KY1	AD3	0.690331
geophilous	inter-island	KY1	AD4	0.686381
geophilous	inter-island	KY1	AP1	0.709543
geophilous	inter-island	KY1	DO1	0.73331
geophilous	inter-island	KY1	IO1	0.729163
geophilous	inter-island	KY1	IR1	0.697298
geophilous	inter-island	KY1	KF1	0.689462
geophilous	inter-island	KY1	MY1	0.683638
geophilous	inter-island	KY1	MY2	0.684529
geophilous	inter-island	KY1	MY3	0.686527
geophilous	inter-island	KY1	NX1	0.693058
geophilous	inter-island	KY1	PA1	0.720339
geophilous	inter-island	KY1	PA2	0.712674
geophilous	inter-island	KY1	SE1	0.151185
geophilous	inter-island	KY1	SF1	0.178388
geophilous	inter-island	KY1	SY1	0.661441
geophilous	inter-island	KY1	SY2	0.673623
geophilous	inter-island	KY1	SY3	0.668659
geophilous	inter-island	KY1	TI1	0.670962
geophilous	inter-island	KY1	TI2	0.667823
geophilous	inter-island	KY1	TI3	0.685064
geophilous	inter-island	MY1	AP1	0.123628
geophilous	inter-island	MY1	DO1	0.301632
geophilous	inter-island	MY1	IO1	0.168497
geophilous	inter-island	MY1	IR1	0.126754
geophilous	inter-island	MY1	KF1	0.121955
geophilous	inter-island	MY1	NX1	0.137646
geophilous	inter-island	MY1	PA1	0.134571
geophilous	inter-island	MY1	PA2	0.123818
geophilous	inter-island	MY2	AP1	0.120765
geophilous	inter-island	MY2	DO1	0.286554
geophilous	inter-island	MY2	IO1	0.169602
geophilous	inter-island	MY2	IR1	0.127547
geophilous	inter-island	MY2	KF1	0.119072
geophilous	inter-island	MY2	NX1	0.136974
geophilous	inter-island	MY2	PA1	0.131915
geophilous	inter-island	MY2	PA2	0.121414
geophilous	inter-island	MY3	AP1	0.119273
geophilous	inter-island	MY3	DO1	0.311088
geophilous	inter-island	MY3	IO1	0.168991
geophilous	inter-island	MY3	IR1	0.129804
geophilous	inter-island	MY3	KF1	0.11977
geophilous	inter-island	MY3	NX1	0.137671
geophilous	inter-island	MY3	PA1	0.129801
geophilous	inter-island	MY3	PA2	0.118485
geophilous	inter-island	NX1	DO1	0.296539
geophilous	inter-island	NX1	IO1	0.123047
geophilous	inter-island	NX1	IR1	0.0603581
geophilous	inter-island	NX1	KF1	0.0548463
geophilous	inter-island	PA1	DO1	0.314451
geophilous	inter-island	PA1	IO1	0.0994289
geophilous	inter-island	PA1	IR1	0.0743127
geophilous	inter-island	PA1	KF1	0.0670272
geophilous	inter-island	PA1	NX1	0.0913759
geophilous	inter-island	PA2	DO1	0.308146
geophilous	inter-island	PA2	IO1	0.0853874
geophilous	inter-island	PA2	IR1	0.0573009
geophilous	inter-island	PA2	KF1	0.0564968
geophilous	inter-island	PA2	NX1	0.0785407
geophilous	inter-island	SE1	AD1	0.667035
geophilous	inter-island	SE1	AD2	0.642785
geophilous	inter-island	SE1	AD3	0.6528
geophilous	inter-island	SE1	AD4	0.653717
geophilous	inter-island	SE1	AP1	0.661937
geophilous	inter-island	SE1	DO1	0.685761
geophilous	inter-island	SE1	IO1	0.675548
geophilous	inter-island	SE1	IR1	0.656092
geophilous	inter-island	SE1	KF1	0.650848
geophilous	inter-island	SE1	MY1	0.649665
geophilous	inter-island	SE1	MY2	0.648222
geophilous	inter-island	SE1	MY3	0.650662
geophilous	inter-island	SE1	NX1	0.655885
geophilous	inter-island	SE1	PA1	0.671221
geophilous	inter-island	SE1	PA2	0.665713
geophilous	inter-island	SE1	SF1	0.162444
geophilous	inter-island	SE1	SY1	0.627673
geophilous	inter-island	SE1	SY2	0.636387
geophilous	inter-island	SE1	SY3	0.627795
geophilous	inter-island	SE1	TI1	0.640282
geophilous	inter-island	SE1	TI2	0.637109
geophilous	inter-island	SE1	TI3	0.651261
geophilous	inter-island	SF1	AD1	0.678804
geophilous	inter-island	SF1	AD2	0.656064
geophilous	inter-island	SF1	AD3	0.666997
geophilous	inter-island	SF1	AD4	0.664459
geophilous	inter-island	SF1	AP1	0.672775
geophilous	inter-island	SF1	DO1	0.70003
geophilous	inter-island	SF1	IO1	0.695091
geophilous	inter-island	SF1	IR1	0.668962
geophilous	inter-island	SF1	KF1	0.666731
geophilous	inter-island	SF1	MY1	0.66391
geophilous	inter-island	SF1	MY2	0.661433
geophilous	inter-island	SF1	MY3	0.668562
geophilous	inter-island	SF1	NX1	0.670067
geophilous	inter-island	SF1	PA1	0.690354
geophilous	inter-island	SF1	PA2	0.686602
geophilous	inter-island	SF1	SY1	0.642308
geophilous	inter-island	SF1	SY2	0.651633
geophilous	inter-island	SF1	SY3	0.64693
geophilous	inter-island	SF1	TI1	0.651942
geophilous	inter-island	SF1	TI2	0.648975
geophilous	inter-island	SF1	TI3	0.663473
geophilous	inter-island	SY1	AP1	0.171357
geophilous	inter-island	SY1	DO1	0.24369
geophilous	inter-island	SY1	IO1	0.207414
geophilous	inter-island	SY1	IR1	0.179816
geophilous	inter-island	SY1	KF1	0.175169
geophilous	inter-island	SY1	MY1	0.193197
geophilous	inter-island	SY1	MY2	0.171722
geophilous	inter-island	SY1	MY3	0.19442
geophilous	inter-island	SY1	NX1	0.182738
geophilous	inter-island	SY1	PA1	0.175397
geophilous	inter-island	SY1	PA2	0.175486
geophilous	inter-island	SY2	AP1	0.176393
geophilous	inter-island	SY2	DO1	0.25622
geophilous	inter-island	SY2	IO1	0.217675
geophilous	inter-island	SY2	IR1	0.186889
geophilous	inter-island	SY2	KF1	0.179202
geophilous	inter-island	SY2	MY1	0.200204
geophilous	inter-island	SY2	MY2	0.17845
geophilous	inter-island	SY2	MY3	0.201707
geophilous	inter-island	SY2	NX1	0.18893
geophilous	inter-island	SY2	PA1	0.182992
geophilous	inter-island	SY2	PA2	0.183006
geophilous	inter-island	SY3	AP1	0.175975
geophilous	inter-island	SY3	DO1	0.251821
geophilous	inter-island	SY3	IO1	0.211145
geophilous	inter-island	SY3	IR1	0.186569
geophilous	inter-island	SY3	KF1	0.178757
geophilous	inter-island	SY3	MY1	0.199444
geophilous	inter-island	SY3	MY2	0.176731
geophilous	inter-island	SY3	MY3	0.201127
geophilous	inter-island	SY3	NX1	0.189452
geophilous	inter-island	SY3	PA1	0.182248
geophilous	inter-island	SY3	PA2	0.176917
geophilous	inter-island	TI1	AP1	0.203583
geophilous	inter-island	TI1	DO1	0.28197
geophilous	inter-island	TI1	IO1	0.245063
geophilous	inter-island	TI1	IR1	0.216025
geophilous	inter-island	TI1	KF1	0.210042
geophilous	inter-island	TI1	MY1	0.218906
geophilous	inter-island	TI1	MY2	0.172288
geophilous	inter-island	TI1	MY3	0.212357
geophilous	inter-island	TI1	NX1	0.220816
geophilous	inter-island	TI1	PA1	0.214978
geophilous	inter-island	TI1	PA2	0.214044
geophilous	inter-island	TI1	SY1	0.163028
geophilous	inter-island	TI1	SY2	0.166146
geophilous	inter-island	TI1	SY3	0.168897
geophilous	inter-island	TI2	AP1	0.202148
geophilous	inter-island	TI2	DO1	0.28216
geophilous	inter-island	TI2	IO1	0.241734
geophilous	inter-island	TI2	IR1	0.2141
geophilous	inter-island	TI2	KF1	0.207452
geophilous	inter-island	TI2	MY1	0.21941
geophilous	inter-island	TI2	MY2	0.171077
geophilous	inter-island	TI2	MY3	0.211188
geophilous	inter-island	TI2	NX1	0.218562
geophilous	inter-island	TI2	PA1	0.214826
geophilous	inter-island	TI2	PA2	0.209952
geophilous	inter-island	TI2	SY1	0.162732
geophilous	inter-island	TI2	SY2	0.16555
geophilous	inter-island	TI2	SY3	0.165594
geophilous	inter-island	TI3	AP1	0.221572
geophilous	inter-island	TI3	DO1	0.302561
geophilous	inter-island	TI3	IO1	0.260261
geophilous	inter-island	TI3	IR1	0.231148
geophilous	inter-island	TI3	KF1	0.22257
geophilous	inter-island	TI3	MY1	0.234496
geophilous	inter-island	TI3	MY2	0.187554
geophilous	inter-island	TI3	MY3	0.226878
geophilous	inter-island	TI3	NX1	0.234625
geophilous	inter-island	TI3	PA1	0.232054
geophilous	inter-island	TI3	PA2	0.229693
geophilous	inter-island	TI3	SY1	0.17658
geophilous	inter-island	TI3	SY2	0.180255
geophilous	inter-island	TI3	SY3	0.181727
geophilous	inter-island	AD1	AP1	0.26098
geophilous	intra-island	AD1	AD2	0.15059
geophilous	intra-island	AD1	AD3	0.129694
geophilous	intra-island	AD1	AD4	0.0945707
geophilous	intra-island	AD2	AD3	0.106274
geophilous	intra-island	AD2	AD4	0.113062
geophilous	intra-island	AD3	AD4	0.0593781
geophilous	intra-island	MY1	MY2	0.093627
geophilous	intra-island	MY1	MY3	0.0872891
geophilous	intra-island	MY2	MY3	0.0615742
geophilous	intra-island	PA1	PA2	0.0657574
geophilous	intra-island	SY1	SY2	0.0177792
geophilous	intra-island	SY1	SY3	0.0469174
geophilous	intra-island	SY2	SY3	0.0488403
geophilous	intra-island	TI1	TI2	0.0277493
geophilous	intra-island	TI1	TI3	0.0527113
geophilous	intra-island	TI2	TI3	0.044787
psammophilous	inter-island	AD5	AP2	0.2847
psammophilous	inter-island	AD5	DO2	0.297509
psammophilous	inter-island	AD5	IO2	0.281062
psammophilous	inter-island	AD5	IO3	0.283709
psammophilous	inter-island	AD5	IR2	0.296329
psammophilous	inter-island	AD5	KF2	0.338242
psammophilous	inter-island	AD5	MY4	0.299176
psammophilous	inter-island	AD5	MY5	0.313872
psammophilous	inter-island	AD5	MY6	0.29098
psammophilous	inter-island	AD5	NX2	0.330805
psammophilous	inter-island	AD5	PA3	0.291197
psammophilous	inter-island	AD5	SY4	0.325741
psammophilous	inter-island	AD5	SY5	0.337843
psammophilous	inter-island	AD5	TI4	0.295582
psammophilous	inter-island	AD5	TI5	0.311374
psammophilous	inter-island	AD5	TI6	0.275626
psammophilous	inter-island	AD6	AP2	0.255077
psammophilous	inter-island	AD6	DO2	0.320127
psammophilous	inter-island	AD6	IO2	0.214427
psammophilous	inter-island	AD6	IO3	0.216785
psammophilous	inter-island	AD6	IR2	0.274041
psammophilous	inter-island	AD6	KF2	0.328458
psammophilous	inter-island	AD6	MY4	0.26241
psammophilous	inter-island	AD6	MY5	0.201926
psammophilous	inter-island	AD6	MY6	0.177173
psammophilous	inter-island	AD6	NX2	0.297407
psammophilous	inter-island	AD6	PA3	0.2704
psammophilous	inter-island	AD6	SY4	0.201489
psammophilous	inter-island	AD6	SY5	0.302141
psammophilous	inter-island	AD6	TI4	0.213257
psammophilous	inter-island	AD6	TI5	0.176323
psammophilous	inter-island	AD6	TI6	0.179614
psammophilous	inter-island	AD7	AP2	0.189182
psammophilous	inter-island	AD7	DO2	0.255791
psammophilous	inter-island	AD7	IO2	0.149711
psammophilous	inter-island	AD7	IO3	0.146934
psammophilous	inter-island	AD7	IR2	0.206876
psammophilous	inter-island	AD7	KF2	0.256468
psammophilous	inter-island	AD7	MY4	0.199373
psammophilous	inter-island	AD7	MY5	0.177717
psammophilous	inter-island	AD7	MY6	0.163259
psammophilous	inter-island	AD7	NX2	0.228849
psammophilous	inter-island	AD7	PA3	0.197748
psammophilous	inter-island	AD7	SY4	0.198723
psammophilous	inter-island	AD7	SY5	0.23843
psammophilous	inter-island	AD7	TI4	0.16957
psammophilous	inter-island	AD7	TI5	0.180398
psammophilous	inter-island	AD7	TI6	0.0969062
psammophilous	inter-island	AD8	AP2	0.293207
psammophilous	inter-island	AD8	DO2	0.301462
psammophilous	inter-island	AD8	IO2	0.291398
psammophilous	inter-island	AD8	IO3	0.291404
psammophilous	inter-island	AD8	IR2	0.305067
psammophilous	inter-island	AD8	KF2	0.344081
psammophilous	inter-island	AD8	MY4	0.304354
psammophilous	inter-island	AD8	MY5	0.322861
psammophilous	inter-island	AD8	MY6	0.301771
psammophilous	inter-island	AD8	NX2	0.336197
psammophilous	inter-island	AD8	PA3	0.300498
psammophilous	inter-island	AD8	SY4	0.335159
psammophilous	inter-island	AD8	SY5	0.347779
psammophilous	inter-island	AD8	TI4	0.309166
psammophilous	inter-island	AD8	TI5	0.322404
psammophilous	inter-island	AD8	TI6	0.28728
psammophilous	inter-island	AP2	DO2	0.255898
psammophilous	inter-island	AP2	IO2	0.168068
psammophilous	inter-island	AP2	IO3	0.169241
psammophilous	inter-island	AP2	IR2	0.208504
psammophilous	inter-island	AP2	KF2	0.256871
psammophilous	inter-island	AP2	NX2	0.223351
psammophilous	inter-island	AP2	PA3	0.184467
psammophilous	inter-island	IO2	DO2	0.248018
psammophilous	inter-island	IO3	DO2	0.247456
psammophilous	inter-island	IR2	DO2	0.248497
psammophilous	inter-island	IR2	IO2	0.181294
psammophilous	inter-island	IR2	IO3	0.183407
psammophilous	inter-island	KF2	DO2	0.297045
psammophilous	inter-island	KF2	IO2	0.240082
psammophilous	inter-island	KF2	IO3	0.242954
psammophilous	inter-island	KF2	IR2	0.26827
psammophilous	inter-island	KY2	AD5	0.386512
psammophilous	inter-island	KY2	AD6	0.274854
psammophilous	inter-island	KY2	AD7	0.265662
psammophilous	inter-island	KY2	AD8	0.390483
psammophilous	inter-island	KY2	AP2	0.292116
psammophilous	inter-island	KY2	DO2	0.337389
psammophilous	inter-island	KY2	IO2	0.257458
psammophilous	inter-island	KY2	IO3	0.262444
psammophilous	inter-island	KY2	IR2	0.303742
psammophilous	inter-island	KY2	KF2	0.368052
psammophilous	inter-island	KY2	MY4	0.305935
psammophilous	inter-island	KY2	MY5	0.242526
psammophilous	inter-island	KY2	MY6	0.221497
psammophilous	inter-island	KY2	NX2	0.342518
psammophilous	inter-island	KY2	PA3	0.305715
psammophilous	inter-island	KY2	SE2	0.218893
psammophilous	inter-island	KY2	SF2	0.274255
psammophilous	inter-island	KY2	SY4	0.230295
psammophilous	inter-island	KY2	SY5	0.337536
psammophilous	inter-island	KY2	TI4	0.264929
psammophilous	inter-island	KY2	TI5	0.209938
psammophilous	inter-island	KY2	TI6	0.238607
psammophilous	inter-island	MY4	AP2	0.190035
psammophilous	inter-island	MY4	DO2	0.264917
psammophilous	inter-island	MY4	IO2	0.181697
psammophilous	inter-island	MY4	IO3	0.184583
psammophilous	inter-island	MY4	IR2	0.221861
psammophilous	inter-island	MY4	KF2	0.271028
psammophilous	inter-island	MY4	NX2	0.209388
psammophilous	inter-island	MY4	PA3	0.205019
psammophilous	inter-island	MY5	AP2	0.220374
psammophilous	inter-island	MY5	DO2	0.281318
psammophilous	inter-island	MY5	IO2	0.186706
psammophilous	inter-island	MY5	IO3	0.187821
psammophilous	inter-island	MY5	IR2	0.242109
psammophilous	inter-island	MY5	KF2	0.289962
psammophilous	inter-island	MY5	NX2	0.261
psammophilous	inter-island	MY5	PA3	0.231669
psammophilous	inter-island	MY6	AP2	0.196092
psammophilous	inter-island	MY6	DO2	0.260219
psammophilous	inter-island	MY6	IO2	0.158052
psammophilous	inter-island	MY6	IO3	0.158955
psammophilous	inter-island	MY6	IR2	0.215267
psammophilous	inter-island	MY6	KF2	0.261544
psammophilous	inter-island	MY6	NX2	0.241182
psammophilous	inter-island	MY6	PA3	0.202802
psammophilous	inter-island	NX2	DO2	0.291344
psammophilous	inter-island	NX2	IO2	0.20604
psammophilous	inter-island	NX2	IO3	0.203374
psammophilous	inter-island	NX2	IR2	0.240868
psammophilous	inter-island	NX2	KF2	0.295332
psammophilous	inter-island	PA3	DO2	0.260669
psammophilous	inter-island	PA3	IO2	0.181054
psammophilous	inter-island	PA3	IO3	0.182286
psammophilous	inter-island	PA3	IR2	0.224806
psammophilous	inter-island	PA3	KF2	0.27359
psammophilous	inter-island	PA3	NX2	0.242601
psammophilous	inter-island	SE2	AD5	0.319501
psammophilous	inter-island	SE2	AD6	0.211505
psammophilous	inter-island	SE2	AD7	0.196714
psammophilous	inter-island	SE2	AD8	0.323669
psammophilous	inter-island	SE2	AP2	0.227667
psammophilous	inter-island	SE2	DO2	0.283251
psammophilous	inter-island	SE2	IO2	0.177712
psammophilous	inter-island	SE2	IO3	0.182373
psammophilous	inter-island	SE2	IR2	0.239077
psammophilous	inter-island	SE2	KF2	0.289804
psammophilous	inter-island	SE2	MY4	0.235404
psammophilous	inter-island	SE2	MY5	0.187283
psammophilous	inter-island	SE2	MY6	0.165478
psammophilous	inter-island	SE2	NX2	0.267854
psammophilous	inter-island	SE2	PA3	0.237396
psammophilous	inter-island	SE2	SF2	0.188439
psammophilous	inter-island	SE2	SY4	0.17962
psammophilous	inter-island	SE2	SY5	0.265258
psammophilous	inter-island	SE2	TI4	0.202687
psammophilous	inter-island	SE2	TI5	0.163265
psammophilous	inter-island	SE2	TI6	0.176555
psammophilous	inter-island	SF2	AD5	0.341086
psammophilous	inter-island	SF2	AD6	0.243448
psammophilous	inter-island	SF2	AD7	0.226103
psammophilous	inter-island	SF2	AD8	0.35071
psammophilous	inter-island	SF2	AP2	0.251558
psammophilous	inter-island	SF2	DO2	0.307207
psammophilous	inter-island	SF2	IO2	0.207345
psammophilous	inter-island	SF2	IO3	0.21088
psammophilous	inter-island	SF2	IR2	0.265467
psammophilous	inter-island	SF2	KF2	0.314816
psammophilous	inter-island	SF2	MY4	0.258841
psammophilous	inter-island	SF2	MY5	0.217853
psammophilous	inter-island	SF2	MY6	0.194792
psammophilous	inter-island	SF2	NX2	0.287758
psammophilous	inter-island	SF2	PA3	0.25945
psammophilous	inter-island	SF2	SY4	0.209058
psammophilous	inter-island	SF2	SY5	0.290608
psammophilous	inter-island	SF2	TI4	0.231541
psammophilous	inter-island	SF2	TI5	0.194653
psammophilous	inter-island	SF2	TI6	0.202076
psammophilous	inter-island	SY4	AP2	0.225367
psammophilous	inter-island	SY4	DO2	0.292964
psammophilous	inter-island	SY4	IO2	0.199129
psammophilous	inter-island	SY4	IO3	0.197396
psammophilous	inter-island	SY4	IR2	0.249808
psammophilous	inter-island	SY4	KF2	0.295127
psammophilous	inter-island	SY4	MY4	0.236659
psammophilous	inter-island	SY4	MY5	0.160249
psammophilous	inter-island	SY4	MY6	0.15053
psammophilous	inter-island	SY4	NX2	0.274046
psammophilous	inter-island	SY4	PA3	0.243024
psammophilous	inter-island	SY5	AP2	0.226133
psammophilous	inter-island	SY5	DO2	0.301172
psammophilous	inter-island	SY5	IO2	0.222542
psammophilous	inter-island	SY5	IO3	0.224063
psammophilous	inter-island	SY5	IR2	0.26283
psammophilous	inter-island	SY5	KF2	0.307591
psammophilous	inter-island	SY5	MY4	0.207134
psammophilous	inter-island	SY5	MY5	0.268665
psammophilous	inter-island	SY5	MY6	0.237283
psammophilous	inter-island	SY5	NX2	0.268179
psammophilous	inter-island	SY5	PA3	0.243652
psammophilous	inter-island	TI4	AP2	0.230134
psammophilous	inter-island	TI4	DO2	0.291616
psammophilous	inter-island	TI4	IO2	0.192738
psammophilous	inter-island	TI4	IO3	0.193468
psammophilous	inter-island	TI4	IR2	0.254934
psammophilous	inter-island	TI4	KF2	0.296418
psammophilous	inter-island	TI4	MY4	0.239315
psammophilous	inter-island	TI4	MY5	0.173131
psammophilous	inter-island	TI4	MY6	0.165049
psammophilous	inter-island	TI4	NX2	0.27387
psammophilous	inter-island	TI4	PA3	0.241961
psammophilous	inter-island	TI4	SY4	0.17817
psammophilous	inter-island	TI4	SY5	0.278638
psammophilous	inter-island	TI5	AP2	0.223976
psammophilous	inter-island	TI5	DO2	0.285826
psammophilous	inter-island	TI5	IO2	0.189947
psammophilous	inter-island	TI5	IO3	0.191593
psammophilous	inter-island	TI5	IR2	0.241334
psammophilous	inter-island	TI5	KF2	0.287647
psammophilous	inter-island	TI5	MY4	0.235816
psammophilous	inter-island	TI5	MY5	0.11415
psammophilous	inter-island	TI5	MY6	0.124964
psammophilous	inter-island	TI5	NX2	0.264772
psammophilous	inter-island	TI5	PA3	0.23646
psammophilous	inter-island	TI5	SY4	0.10971
psammophilous	inter-island	TI5	SY5	0.260127
psammophilous	inter-island	TI6	AP2	0.186053
psammophilous	inter-island	TI6	DO2	0.256093
psammophilous	inter-island	TI6	IO2	0.139644
psammophilous	inter-island	TI6	IO3	0.13753
psammophilous	inter-island	TI6	IR2	0.202706
psammophilous	inter-island	TI6	KF2	0.250416
psammophilous	inter-island	TI6	MY4	0.194178
psammophilous	inter-island	TI6	MY5	0.161257
psammophilous	inter-island	TI6	MY6	0.139473
psammophilous	inter-island	TI6	NX2	0.22252
psammophilous	inter-island	TI6	PA3	0.194616
psammophilous	inter-island	TI6	SY4	0.174168
psammophilous	inter-island	TI6	SY5	0.230525
psammophilous	intra-island	AD5	AD6	0.34581
psammophilous	intra-island	AD5	AD7	0.256417
psammophilous	intra-island	AD5	AD8	0.0989913
psammophilous	intra-island	AD6	AD7	0.20222
psammophilous	intra-island	AD6	AD8	0.355234
psammophilous	intra-island	AD7	AD8	0.271907
psammophilous	intra-island	IO2	IO3	0.00975728
psammophilous	intra-island	MY4	MY5	0.229455
psammophilous	intra-island	MY4	MY6	0.203138
psammophilous	intra-island	MY5	MY6	0.14798
psammophilous	intra-island	SY4	SY5	0.251438
psammophilous	intra-island	TI4	TI5	0.140488
psammophilous	intra-island	TI4	TI6	0.156568
psammophilous	intra-island	TI5	TI6	0.155255

## Sheet: TABLE_S6_fastsimcoal_1pop_persi
TABLE S6 - Single deme demographic model selection. For each deme, the raw likelihood values (OBSLHOOD for 'observed likelihood' and ESTLHOOD for 'estimated likelihood') of the four candidate models are presented, as estimated in FASTSIMCOAL2 v.27093. For each deme the AIC values and AIC weights are presented, as calculated in R. Relevant models (considering values of AIC weights ≥ 0.2) are marke…											tt
Lineage	Deme	Model	PARAMS	OBSLHOOD	ESTLHOOD	difLHOOD	AIC	ΔAIC	relLHOOD	AICweight
geophilous	AD1	constant	2	-3679.46	-3684.4	4.942	16971.3	0	1	0.998899
geophilous	AD1	expansion	2	-3679.46	-3706.81	27.357	17074.5	103.225	3.84592e-23	3.84168e-23
geophilous	AD1	contraction	2	-3679.46	-3689.5	10.046	16994.8	23.5048	7.87046e-06	7.8618e-06
geophilous	AD1	bottleneck	2	-3679.46	-3687.36	7.903	16984.9	13.6359	0.00109396	0.00109275
geophilous	AD2	constant	2	-3311.58	-3514.43	202.844	16188.5	923.746	2.57632e-201	2.57632e-201
geophilous	AD2	expansion	2	-3311.58	-3313.84	2.255	15264.8	0	1	1
geophilous	AD2	contraction	2	-3311.58	-3542.84	231.262	16319.4	1054.62	9.84011e-230	9.84011e-230
geophilous	AD2	bottleneck	2	-3311.58	-3534.11	222.527	16279.2	1014.39	5.34564e-221	5.34564e-221
geophilous	AD3	constant	2	-2677.19	-2722.36	45.168	12540.9	189.59	6.77642e-42	6.77642e-42
geophilous	AD3	expansion	2	-2677.19	-2681.19	3.999	12351.3	0	1	1
geophilous	AD3	contraction	2	-2677.19	-2733.02	55.827	12590	238.677	1.48594e-52	1.48594e-52
geophilous	AD3	bottleneck	2	-2677.19	-2729.67	52.477	12574.6	223.249	3.3266e-49	3.3266e-49
geophilous	AD4	constant	2	-2970.48	-3005.35	34.871	13844.1	118.307	2.04174e-26	2.04174e-26
geophilous	AD4	expansion	2	-2970.48	-2979.66	9.181	13725.8	0	1	1
geophilous	AD4	contraction	2	-2970.48	-3014.92	44.442	13888.2	162.383	5.48277e-36	5.48277e-36
geophilous	AD4	bottleneck	2	-2970.48	-3012.03	41.549	13874.9	149.06	4.28549e-33	4.28549e-33
geophilous	KF1	constant	2	-2675.58	-2684.8	9.212	12367.9	0	1	0.998955
geophilous	KF1	expansion	2	-2675.58	-2708.93	33.342	12479.1	111.123	7.4131e-25	7.40536e-25
geophilous	KF1	contraction	2	-2675.58	-2689.36	13.778	12389	21.0272	2.71644e-05	2.7136e-05
geophilous	KF1	bottleneck	2	-2675.58	-2687.79	12.204	12381.7	13.7787	0.00101859	0.00101753
geophilous	KY1	constant	2	-3757.2	-3937.23	180.032	18135.6	765.697	5.3827e-167	5.3827e-167
geophilous	KY1	expansion	2	-3757.2	-3770.96	13.763	17369.9	0	1	1
geophilous	KY1	contraction	2	-3757.2	-3961.68	204.489	18248.2	878.326	1.87932e-191	1.87932e-191
geophilous	KY1	bottleneck	2	-3757.2	-3957.16	199.962	18227.4	857.478	6.32412e-187	6.32412e-187
geophilous	MY1	constant	2	-5388.98	-5391.54	2.559	24833	0	1	0.897287
geophilous	MY1	expansion	2	-5388.98	-5542.3	153.311	25527.2	694.239	1.77011e-151	1.5883e-151
geophilous	MY1	contraction	2	-5388.98	-5392.98	3.999	24839.6	6.63145	0.0363078	0.0325785
geophilous	MY1	bottleneck	2	-5388.98	-5392.65	3.666	24838.1	5.09792	0.0781628	0.0701344
geophilous	MY2	constant	2	-3570.52	-3575.78	5.256	16471.1	0	1	0.988976
geophilous	MY2	expansion	2	-3570.52	-3696.11	125.586	17025.2	554.14	4.67735e-121	4.62579e-121
geophilous	MY2	contraction	2	-3570.52	-3578.38	7.862	16483.1	12.0011	0.00247742	0.00245011
geophilous	MY2	bottleneck	2	-3570.52	-3577.84	7.318	16480.5	9.49586	0.00866962	0.00857404
geophilous	MY3	constant	2	-6064.62	-6072.01	7.388	27966.7	0	1	0.999988
geophilous	MY3	expansion	2	-6064.62	-6186.43	121.802	28493.5	526.896	3.85478e-115	3.85474e-115
geophilous	MY3	contraction	2	-6064.62	-6079.26	14.636	28000	33.3783	5.64937e-08	5.6493e-08
geophilous	MY3	bottleneck	2	-6064.62	-6076.92	12.296	27989.3	22.6022	1.23595e-05	1.23593e-05
geophilous	NX1	constant	2	-2353.92	-2359.39	5.471	10869.4	0	1	0.997423
geophilous	NX1	expansion	2	-2353.92	-2381.29	27.368	10970.2	100.839	1.26765e-22	1.26439e-22
geophilous	NX1	contraction	2	-2353.92	-2363.71	9.785	10889.3	19.8667	4.85289e-05	4.84038e-05
geophilous	NX1	bottleneck	2	-2353.92	-2361.99	8.067	10881.4	11.955	0.00253513	0.0025286
geophilous	SE1	constant	2	-4228.96	-4525.38	296.418	20844.1	1289.94	7.81628e-281	7.81628e-281
geophilous	SE1	expansion	2	-4228.96	-4245.27	16.311	19554.2	0	1	1
geophilous	SE1	contraction	2	-4228.96	-4559.21	330.253	21000	1445.76	0	0
geophilous	SE1	bottleneck	2	-4228.96	-4554.14	325.178	20976.6	1422.39	0	0
geophilous	SF1	constant	2	-4020.98	-4380.49	359.517	20176.9	1597.14	0	0
geophilous	SF1	expansion	2	-4020.98	-4033.68	12.703	18579.8	0	1	1
geophilous	SF1	contraction	2	-4020.98	-4419.12	398.146	20354.8	1775.03	0	0
geophilous	SF1	bottleneck	2	-4020.98	-4412.3	391.327	20323.4	1743.63	0	0
geophilous	SY1	constant	2	-2710.64	-2915.74	205.093	13431.5	935.181	8.47227e-204	8.47227e-204
geophilous	SY1	expansion	2	-2710.64	-2712.66	2.021	12496.3	0	1	1
geophilous	SY1	contraction	2	-2710.64	-2939.68	229.035	13541.7	1045.44	9.68278e-228	9.68278e-228
geophilous	SY1	bottleneck	2	-2710.64	-2934.66	224.021	13518.6	1022.35	1e-222	1e-222
geophilous	SY3	constant	2	-3279.27	-3472.99	193.716	15997.7	870.391	9.93116e-190	9.93116e-190
geophilous	SY3	expansion	2	-3279.27	-3283.99	4.713	15127.3	0	1	1
geophilous	SY3	contraction	2	-3279.27	-3496.19	216.914	16104.5	977.222	6.29506e-213	6.29506e-213
geophilous	SY3	bottleneck	2	-3279.27	-3491.56	212.29	16083.2	955.927	2.6485e-208	2.6485e-208
geophilous	TI1	constant	2	-6105.04	-6241.23	136.184	28745.9	412.315	2.93089e-90	2.93089e-90
geophilous	TI1	expansion	2	-6105.04	-6151.69	46.651	28333.6	0	1	1
geophilous	TI1	contraction	2	-6105.04	-6268.23	163.191	28870.3	536.687	2.88403e-117	2.88403e-117
geophilous	TI1	bottleneck	2	-6105.04	-6261.92	156.877	28841.2	507.609	5.94292e-111	5.94292e-111
geophilous	TI2	constant	2	-5567.84	-5704.26	136.426	26273.1	424.587	6.3387e-93	6.3387e-93
geophilous	TI2	expansion	2	-5567.84	-5612.06	44.228	25848.5	0	1	1
geophilous	TI2	contraction	2	-5567.84	-5731.7	163.861	26399.4	550.93	2.32809e-120	2.32809e-120
geophilous	TI2	bottleneck	2	-5567.84	-5726.13	158.291	26373.8	525.28	8.64968e-115	8.64968e-115
geophilous	TI3	constant	2	-5695.64	-5757.91	62.268	26520.2	8.23404	0.016293	0.0160318
geophilous	TI3	expansion	2	-5695.64	-5756.12	60.48	26511.9	0	1	0.983968
geophilous	TI3	contraction	2	-5695.64	-5774.66	79.02	26597.3	85.3799	2.88403e-19	2.8378e-19
geophilous	TI3	bottleneck	2	-5695.64	-5771.02	75.381	26580.5	68.6216	1.25603e-15	1.23589e-15
psammophilous	AD5	constant	2	-2099.52	-2108.16	8.64	9712.44	19.6641	5.37032e-05	5.36997e-05
psammophilous	AD5	expansion	2	-2099.52	-2103.89	4.37	9692.78	0	1	0.999936
psammophilous	AD5	contraction	2	-2099.52	-2115.82	16.303	9747.73	54.9535	1.16681e-12	1.16673e-12
psammophilous	AD5	bottleneck	2	-2099.52	-2108.88	9.356	9715.74	22.9614	1.03276e-05	1.0327e-05
psammophilous	AD6	constant	2	-2202.82	-2225.72	22.904	10253.8	81.3457	2.1677e-18	1.17968e-18
psammophilous	AD6	expansion	2	-2202.82	-2236.82	34.005	10305	132.468	1.71791e-29	9.34901e-30
psammophilous	AD6	contraction	2	-2202.82	-2208.14	5.317	10172.8	0.354598	0.837529	0.455791
psammophilous	AD6	bottleneck	2	-2202.82	-2208.06	5.24	10172.5	0	1	0.544209
psammophilous	AD8	constant	2	-2501.89	-2504.9	3.015	11539.5	3.0256	0.220293	0.169157
psammophilous	AD8	expansion	2	-2501.89	-2505.35	3.463	11541.6	5.08871	0.0785236	0.0602961
psammophilous	AD8	contraction	2	-2501.89	-2506.7	4.816	11547.8	11.3195	0.00348337	0.00267479
psammophilous	AD8	bottleneck	2	-2501.89	-2504.24	2.358	11536.5	0	1	0.767872
psammophilous	AP2	constant	2	-2643.12	-2643.63	0.508	12178.4	1.5151	0.468813	0.195162
psammophilous	AP2	expansion	2	-2643.12	-2647.27	4.151	12195.1	18.2917	0.00010666	4.44013e-05
psammophilous	AP2	contraction	2	-2643.12	-2643.3	0.179	12176.8	0	1	0.41629
psammophilous	AP2	bottleneck	2	-2643.12	-2643.33	0.209	12177	0.138155	0.933254	0.388504
psammophilous	DO2	constant	2	-2498.25	-2523.62	25.368	11625.7	114.291	1.52055e-25	1.52055e-25
psammophilous	DO2	expansion	2	-2498.25	-2548.13	49.881	11738.6	227.178	4.66659e-50	4.66659e-50
psammophilous	DO2	contraction	2	-2498.25	-2498.8	0.55	11511.4	0	1	0.999999
psammophilous	DO2	bottleneck	2	-2498.25	-2504.93	6.675	11539.6	28.2067	7.49894e-07	7.49894e-07
psammophilous	IR2	constant	2	-1878.14	-1892.14	14.001	8717.65	49.3214	1.94984e-11	1.70607e-11
psammophilous	IR2	expansion	2	-1878.14	-1904.35	26.21	8773.87	105.546	1.20504e-23	1.05438e-23
psammophilous	IR2	contraction	2	-1878.14	-1881.43	3.291	8668.32	0	1	0.874975
psammophilous	IR2	bottleneck	2	-1878.14	-1882.28	4.136	8672.22	3.89137	0.142889	0.125025
psammophilous	KF2	constant	2	-1663.11	-1671.82	8.71	7703.03	28.354	6.96627e-07	6.65907e-07
psammophilous	KF2	expansion	2	-1663.11	-1677.51	14.396	7729.22	54.539	1.43549e-12	1.37219e-12
psammophilous	KF2	contraction	2	-1663.11	-1667	3.889	7680.83	6.15251	0.0461318	0.0440974
psammophilous	KF2	bottleneck	2	-1663.11	-1665.67	2.553	7674.68	0	1	0.955902
psammophilous	MY4	constant	2	-4218.99	-4250.11	31.116	19576.5	117.948	2.44343e-26	1.86253e-26
psammophilous	MY4	expansion	2	-4218.99	-4276.06	57.075	19696	237.493	2.68534e-52	2.04693e-52
psammophilous	MY4	contraction	2	-4218.99	-4224.49	5.504	19458.5	0	1	0.76226
psammophilous	MY4	bottleneck	2	-4218.99	-4225	6.01	19460.8	2.33022	0.311889	0.23774
psammophilous	MY5	constant	2	-3922.52	-3950.63	28.102	18197.3	112.035	4.69894e-25	4.09347e-25
psammophilous	MY5	expansion	2	-3922.52	-3975.46	52.933	18311.7	226.386	6.93426e-50	6.04076e-50
psammophilous	MY5	contraction	2	-3922.52	-3926.3	3.774	18085.3	0	1	0.871148
psammophilous	MY5	bottleneck	2	-3922.52	-3927.13	4.604	18089.1	3.82229	0.147911	0.128852
psammophilous	MY6	constant	2	-4292.86	-4314.68	21.824	19873.9	79.4668	5.54626e-18	3.44587e-18
psammophilous	MY6	expansion	2	-4292.86	-4339.99	47.132	19990.4	196.014	2.72898e-43	1.6955e-43
psammophilous	MY6	contraction	2	-4292.86	-4297.43	4.568	19794.4	0	1	0.621297
psammophilous	MY6	bottleneck	2	-4292.86	-4297.64	4.783	19795.4	0.990112	0.609537	0.378703
psammophilous	NX2	constant	2	-2070.86	-2073.76	2.897	9554.01	4.81701	0.0899498	0.0816397
psammophilous	NX2	expansion	2	-2070.86	-2075.03	4.169	9559.87	10.6748	0.00480839	0.00436417
psammophilous	NX2	contraction	2	-2070.86	-2074.87	4.004	9559.11	9.91493	0.00703072	0.00638119
psammophilous	NX2	bottleneck	2	-2070.86	-2072.71	1.851	9549.2	0	1	0.907615
psammophilous	SE2	constant	2	-2272.99	-2281.2	8.203	10509.3	22.3903	1.37404e-05	1.33585e-05
psammophilous	SE2	expansion	2	-2272.99	-2289.07	16.078	10545.6	58.6561	1.83231e-13	1.78139e-13
psammophilous	SE2	contraction	2	-2272.99	-2277.88	4.885	10494	7.11038	0.0285759	0.0277816
psammophilous	SE2	bottleneck	2	-2272.99	-2276.34	3.341	10486.9	0	1	0.972205
psammophilous	SF2	constant	2	-1852.37	-1857.34	4.969	8557.38	8.56562	0.0138038	0.0135747
psammophilous	SF2	expansion	2	-1852.37	-1859.75	7.374	8568.46	19.6411	5.4325e-05	5.34233e-05
psammophilous	SF2	contraction	2	-1852.37	-1858	5.629	8560.42	11.605	0.00301995	0.00296983
psammophilous	SF2	bottleneck	2	-1852.37	-1855.48	3.109	8548.81	0	1	0.983402
psammophilous	SY4	constant	2	-1951.48	-1952.74	1.258	8996.7	3.03481	0.21928	0.161992
psammophilous	SY4	expansion	2	-1951.48	-1955.48	3.996	9009.31	15.6438	0.000400867	0.000296138
psammophilous	SY4	contraction	2	-1951.48	-1952.95	1.472	8997.69	4.02031	0.133968	0.0989678
psammophilous	SY4	bottleneck	2	-1951.48	-1952.08	0.599	8993.67	0	1	0.738744
psammophilous	SY5	constant	2	-2545.53	-2560.57	15.035	11795.8	37.9512	5.74116e-09	5.73368e-09
psammophilous	SY5	expansion	2	-2545.53	-2568.36	22.833	11831.8	73.8623	9.14113e-17	9.12921e-17
psammophilous	SY5	contraction	2	-2545.53	-2555.21	9.678	11771.2	13.2813	0.00130617	0.00130447
psammophilous	SY5	bottleneck	2	-2545.53	-2552.33	6.794	11757.9	0	1	0.998696
psammophilous	TI4	constant	2	-3589.36	-3616.84	27.479	16660.1	97.0494	8.43335e-22	6.38587e-22
psammophilous	TI4	expansion	2	-3589.36	-3635.17	45.811	16744.6	181.471	3.92645e-40	2.97317e-40
psammophilous	TI4	contraction	2	-3589.36	-3596.26	6.899	16565.4	2.27495	0.320627	0.242784
psammophilous	TI4	bottleneck	2	-3589.36	-3595.76	6.405	16563.1	0	1	0.757216
psammophilous	TI5	constant	2	-3140.18	-3148.59	8.411	14503.8	18.3009	0.00010617	0.000106157
psammophilous	TI5	expansion	2	-3140.18	-3158.04	17.855	14547.3	61.7922	3.81944e-14	3.81897e-14
psammophilous	TI5	contraction	2	-3140.18	-3149.4	9.222	14507.5	22.0357	1.64059e-05	1.64039e-05
psammophilous	TI5	bottleneck	2	-3140.18	-3144.62	4.437	14485.5	0	1	0.999877
psammophilous	TI6	constant	2	-2980.78	-2993.3	12.524	13788.7	39.5492	2.58226e-09	2.46196e-09
psammophilous	TI6	expansion	2	-2980.78	-3009.25	28.47	13862.1	112.983	2.92415e-25	2.78792e-25
psammophilous	TI6	contraction	2	-2980.78	-2986.03	5.247	13755.2	6.03738	0.0488652	0.0465887
psammophilous	TI6	bottleneck	2	-2980.78	-2984.71	3.936	13749.1	0	1	0.953411

## Sheet: TABLE_S7_fastsimcoal_1pop_persi
TABLE S7 - Single deme demographic model point estimates, as calculated in FASTSIMCOAL2 v.27093. For each deme, all relevant models (i.e., AIC weight ≥ 0.2) are presented. Model parameters are as follows: NDEME = fixed effective population size based on the Ne=(θ/4μ) equation, approximating θ using the nucleotide diversity (π) estimates as calculated in PIXY v.1.2.7; NANC = ancestral effective po…
Lineage	Deme	Model	AICweight	NDEME	NANC	RANC	NBOT	RBOT	BI	T0
geophilous	AD1	constant	0.998899	FIXED	297636	0.900362	NA	NA	NA	116628
geophilous	AD2	expansion	1	FIXED	3964	0.0090331	NA	NA	NA	222759
geophilous	AD3	expansion	1	FIXED	3816	0.0092396	NA	NA	NA	289500
geophilous	AD4	expansion	1	FIXED	3711	0.0092577	NA	NA	NA	298067
geophilous	KF1	constant	0.998955	FIXED	85073	0.903854	NA	NA	NA	22077
geophilous	KY1	expansion	1	FIXED	36	0.000375816	NA	NA	NA	271636
geophilous	MY1	constant	0.897287	FIXED	86085	0.926135	NA	NA	NA	6883
geophilous	MY2	constant	0.988976	FIXED	132822	1.08856	NA	NA	NA	50651
geophilous	MY3	constant	0.999988	FIXED	160569	1.09986	NA	NA	NA	45041
geophilous	NX1	constant	0.997423	FIXED	142071	1.08828	NA	NA	NA	40754
geophilous	SE1	expansion	1	FIXED	3898	0.0094506	NA	NA	NA	289219
geophilous	SF1	expansion	1	FIXED	128	0.0013521	NA	NA	NA	274317
geophilous	SY1	expansion	1	FIXED	5272	0.0094914	NA	NA	NA	264203
geophilous	SY3	expansion	1	FIXED	4280	0.0094846	NA	NA	NA	298415
geophilous	TI1	expansion	1	FIXED	4481	0.0093643	NA	NA	NA	1017
geophilous	TI2	expansion	1	FIXED	4084	0.0092223	NA	NA	NA	292623
geophilous	TI3	expansion	0.983968	FIXED	693	0.005581	NA	NA	NA	292170
psammophilous	AD5	expansion	0.999936	FIXED	396	0.0032841	NA	NA	NA	279828
psammophilous	AD6 (1)	contraction	0.455791	FIXED	176562113	1303.2	NA	NA	NA	11502
psammophilous	AD6 (2)	bottleneck	0.544209	FIXED	NA	NA	14	0.000103597	0.0712472	1243
psammophilous	AD8	bottleneck	0.767872	FIXED	NA	NA	42	0.000111297	0.0237762	235196
psammophilous	AP2 (1)	contraction	0.41629	FIXED	72186010	787.541	NA	NA	NA	1073
psammophilous	AP2 (2)	bottleneck	0.388504	FIXED	NA	NA	10	0.00010951	0.0996246	16076
psammophilous	DO2	contraction	0.999999	FIXED	1418846479	2202.31	NA	NA	NA	1087
psammophilous	IR2	contraction	0.874975	FIXED	267054791	2274.8	NA	NA	NA	5761
psammophilous	KF2	bottleneck	0.955902	FIXED	NA	NA	175	0.00029105	0.0057058	262922
psammophilous	MY4 (1)	contraction	0.76226	FIXED	63231117	678.555	NA	NA	NA	1085
psammophilous	MY4 (2)	bottleneck	0.23774	FIXED	NA	NA	10	0.000111042	0.096642	11172
psammophilous	MY5	contraction	0.871148	FIXED	1329277525	2492.94	NA	NA	NA	1094
psammophilous	MY6 (1)	contraction	0.621297	FIXED	1726859984	3072.16	NA	NA	NA	1093
psammophilous	MY6 (2)	bottleneck	0.378703	FIXED	NA	NA	66	0.000116607	0.0152567	261493
psammophilous	NX2	bottleneck	0.907615	FIXED	NA	NA	12	0.000109834	0.0864658	13958
psammophilous	SE2	bottleneck	0.972205	FIXED	NA	NA	11	0.000111272	0.0905098	4479
psammophilous	SF2	bottleneck	0.983402	FIXED	NA	NA	64	0.000119333	0.0156268	249929
psammophilous	SY4	bottleneck	0.738744	FIXED	NA	NA	76	0.000140757	0.0130971	247218
psammophilous	SY5	bottleneck	0.998696	FIXED	NA	NA	72	0.000146689	0.0138528	256126
psammophilous	TI4 (1)	contraction	0.242784	FIXED	45764111	397.911	NA	NA	NA	11076
psammophilous	TI4 (2)	bottleneck	0.757216	FIXED	NA	NA	12	0.000101512	0.0856529	1434
psammophilous	TI5	bottleneck	0.999877	FIXED	NA	NA	12	0.000109964	0.0813702	10097
psammophilous	TI6	bottleneck	0.953411	FIXED	NA	NA	15	0.000110167	0.0682983	2949

## Sheet: TABLE_S8_fastsimcoal_2pop_migra
TABLE S8 - Two deme demographic model selection. For each deme pair, the raw likelihood values (OBSLHOOD for 'observed likelihood' and ESTLHOOD for 'estimated likelihood') of the four candidate models are presented, as estimated in FASTSIMCOAL2 v.27093. For each deme pair the AIC values and AIC weights are presented, as calculated in R. Relevant models (considering values of AIC weights ≥ 0.2) ar…
Lineage	Comparison	Pair	Model	PARAMS	OBSLHOOD	ESTLHOOD	difLHOOD	AIC	ΔAIC	relLHOOD	AICweight
geophilous	inter-island	AD1MY1	complete isolation	2	-6034.55	-6166.11	131.553	28400	0	1	0.990912
geophilous	inter-island	AD1MY1	contemporary isolation	4	-6034.55	-6167.27	132.722	28409.4	9.38344	0.00917088	0.00908754
geophilous	inter-island	AD1MY1	contemporary migration	4	-6034.55	-6207.87	173.315	28596.3	196.321	2.34105e-43	2.31978e-43
geophilous	inter-island	AD1MY1	continuous migration	3	-6034.55	-6308.57	274.019	29058	658.08	1.25807e-143	1.24664e-143
geophilous	inter-island	AD1MY3	complete isolation	2	-6444.49	-6588.61	144.112	30345.7	0	1	0.873351
geophilous	inter-island	AD1MY3	contemporary isolation	4	-6444.49	-6588.58	144.082	30349.5	3.86184	0.145014	0.126649
geophilous	inter-island	AD1MY3	contemporary migration	4	-6444.49	-6634.06	189.56	30559	213.296	4.82404e-47	4.21308e-47
geophilous	inter-island	AD1MY3	continuous migration	3	-6444.49	-6740.62	296.13	31047.7	702.069	3.52944e-153	3.08244e-153
geophilous	inter-island	AD1TI1	complete isolation	2	-6057.2	-6357.49	300.296	29281.3	0	1	0.964854
geophilous	inter-island	AD1TI1	contemporary isolation	4	-6057.2	-6358.06	300.866	29288	6.62495	0.036426	0.0351457
geophilous	inter-island	AD1TI1	contemporary migration	4	-6057.2	-6401.98	344.788	29490.2	208.893	4.35924e-46	4.20603e-46
geophilous	inter-island	AD1TI1	continuous migration	3	-6057.2	-6509.92	452.719	29985.3	703.934	1.38901e-153	1.34019e-153
geophilous	inter-island	AD1TI2	complete isolation	2	-5661.51	-5956.73	295.228	27435.8	0	1	0.979001
geophilous	inter-island	AD1TI2	contemporary isolation	4	-5661.51	-5957.53	296.028	27443.5	7.68414	0.0214492	0.0209988
geophilous	inter-island	AD1TI2	contemporary migration	4	-5661.51	-5998.42	336.913	27631.7	195.967	2.79519e-43	2.73649e-43
geophilous	inter-island	AD1TI2	continuous migration	3	-5661.51	-6099.6	438.098	28095.7	659.941	4.96256e-144	4.85835e-144
geophilous	inter-island	AD2MY1	complete isolation	2	-5409.56	-5741.21	331.646	26443.2	0	1	0.83733
geophilous	inter-island	AD2MY1	contemporary isolation	4	-5409.56	-5741.05	331.489	26446.5	3.27699	0.194272	0.16267
geophilous	inter-island	AD2MY1	contemporary migration	4	-5409.56	-5765.04	355.479	26557	113.755	1.98798e-25	1.66459e-25
geophilous	inter-island	AD2MY1	continuous migration	3	-5409.56	-5826.49	416.924	26838	394.72	1.93957e-86	1.62406e-86
geophilous	inter-island	AD2MY3	complete isolation	2	-5715.14	-6034.45	319.316	27793.7	0	1	0.820356
geophilous	inter-island	AD2MY3	contemporary isolation	4	-5715.14	-6034.24	319.107	27796.7	3.03752	0.218983	0.179644
geophilous	inter-island	AD2MY3	contemporary migration	4	-5715.14	-6056.17	341.031	27897.7	104.001	2.60862e-23	2.14e-23
geophilous	inter-island	AD2MY3	continuous migration	3	-5715.14	-6110.99	395.849	28148.1	354.447	1.07822e-77	8.8452e-78
geophilous	inter-island	AD2SY1	complete isolation	2	-3248.18	-3637.57	389.386	16755.6	0	1	0.871031
geophilous	inter-island	AD2SY1	contemporary isolation	4	-3248.18	-3637.53	389.347	16759.5	3.8204	0.148051	0.128957
geophilous	inter-island	AD2SY1	contemporary migration	4	-3248.18	-3641.57	393.384	16778	22.4115	1.3596e-05	1.18425e-05
geophilous	inter-island	AD2SY1	continuous migration	3	-3248.18	-3662.33	414.143	16871.6	116.01	6.43733e-26	5.60711e-26
geophilous	inter-island	AD2SY3	complete isolation	2	-3684.9	-4079.86	394.967	18792.5	0	1	0.898192
geophilous	inter-island	AD2SY3	contemporary isolation	4	-3684.9	-4079.94	395.044	18796.8	4.3546	0.113347	0.101808
geophilous	inter-island	AD2SY3	contemporary migration	4	-3684.9	-4087.14	402.243	18830	37.5072	7.16822e-09	6.43844e-09
geophilous	inter-island	AD2SY3	continuous migration	3	-3684.9	-4117.12	432.218	18966	173.547	2.06398e-38	1.85385e-38
geophilous	inter-island	AD2TI1	complete isolation	2	-5408.98	-5850.94	441.954	26948.6	0	1	0.964065
geophilous	inter-island	AD2TI1	contemporary isolation	4	-5408.98	-5851.5	442.514	26955.1	6.5789	0.0372744	0.035935
geophilous	inter-island	AD2TI1	contemporary migration	4	-5408.98	-5869.4	460.414	27037.6	89.0114	4.69257e-20	4.52395e-20
geophilous	inter-island	AD2TI1	continuous migration	3	-5408.98	-5925.12	516.133	27292.2	343.607	2.43616e-75	2.34862e-75
geophilous	inter-island	AD2TI2	complete isolation	2	-5123.65	-5548.6	424.952	25556.3	0	1	0.836387
geophilous	inter-island	AD2TI2	contemporary isolation	4	-5123.65	-5548.44	424.792	25559.5	3.26317	0.195619	0.163613
geophilous	inter-island	AD2TI2	contemporary migration	4	-5123.65	-5566.25	442.596	25641.5	85.2536	3.07193e-19	2.56932e-19
geophilous	inter-island	AD2TI2	continuous migration	3	-5123.65	-5617.75	494.099	25876.7	320.434	2.62244e-70	2.19337e-70
geophilous	inter-island	KF1NX1	continuous migration	3	-4726.78	-4758.25	31.475	21918.6	0	1	0.826073
geophilous	inter-island	KF1NX1	contemporary migration	4	-4726.78	-4758.5	31.718	21921.7	3.11906	0.210235	0.17367
geophilous	inter-island	KF1NX1	complete isolation	2	-4726.78	-4762.33	35.548	21935.3	16.7569	0.000229771	0.000189807
geophilous	inter-island	KF1NX1	contemporary isolation	4	-4726.78	-4761.91	35.132	21937.4	18.8411	8.10411e-05	6.69459e-05
geophilous	inter-island	KY1SE1	complete isolation	2	-4575.84	-5071.38	495.542	23358.6	0	1	0.941744
geophilous	inter-island	KY1SE1	contemporary isolation	4	-4575.84	-5071.72	495.882	23364.1	5.56576	0.0618602	0.0582564
geophilous	inter-island	KY1SE1	contemporary migration	4	-4575.84	-5090.46	514.625	23450.4	91.8805	1.11792e-20	1.05279e-20
geophilous	inter-island	KY1SE1	continuous migration	3	-4575.84	-5138.64	562.799	23670.3	311.73	2.03566e-68	1.91707e-68
geophilous	inter-island	KY1SF1	complete isolation	2	-4467.03	-4981.66	514.624	22945.4	0	1	0.986278
geophilous	inter-island	KY1SF1	contemporary isolation	4	-4467.03	-4982.64	515.612	22953.9	8.54991	0.0139127	0.0137218
geophilous	inter-island	KY1SF1	contemporary migration	4	-4467.03	-5006.86	539.827	23065.4	120.064	8.4803e-27	8.36393e-27
geophilous	inter-island	KY1SF1	continuous migration	3	-4467.03	-5078.28	611.244	23392.3	446.952	8.82481e-98	8.70372e-98
geophilous	inter-island	MY1KF1	complete isolation	2	-4408.09	-4473.61	65.519	20605.7	0	1	0.376715
geophilous	inter-island	MY1KF1	continuous migration	3	-4408.09	-4473.23	65.137	20606	0.240825	0.886555	0.333978
geophilous	inter-island	MY1KF1	contemporary migration	4	-4408.09	-4472.99	64.902	20606.9	1.15861	0.560288	0.211068
geophilous	inter-island	MY1KF1	contemporary isolation	4	-4408.09	-4473.42	65.333	20608.9	3.14344	0.207688	0.078239
geophilous	inter-island	MY1NX1	continuous migration	3	-4212.31	-4262.65	50.343	19636.2	0	1	0.316391
geophilous	inter-island	MY1NX1	complete isolation	2	-4212.31	-4263.12	50.813	19636.4	0.16443	0.921074	0.291419
geophilous	inter-island	MY1NX1	contemporary migration	4	-4212.31	-4262.33	50.021	19636.8	0.517135	0.772157	0.244303
geophilous	inter-island	MY1NX1	contemporary isolation	4	-4212.31	-4262.55	50.239	19637.8	1.52106	0.467418	0.147887
geophilous	inter-island	MY3KF1	continuous migration	3	-4479.6	-4561.85	82.249	21014.1	0	1	0.803116
geophilous	inter-island	MY3KF1	contemporary migration	4	-4479.6	-4562.1	82.495	21017.2	3.13287	0.208788	0.167681
geophilous	inter-island	MY3KF1	contemporary isolation	4	-4479.6	-4563.08	83.473	21021.7	7.63673	0.0219637	0.0176394
geophilous	inter-island	MY3KF1	complete isolation	2	-4479.6	-4564.13	84.525	21022.6	8.48137	0.0143977	0.0115631
geophilous	inter-island	MY3NX1	continuous migration	3	-4309.66	-4368.27	58.617	20122.6	0	1	0.740564
geophilous	inter-island	MY3NX1	contemporary migration	4	-4309.66	-4368.36	58.707	20125.1	2.41447	0.299024	0.221446
geophilous	inter-island	MY3NX1	complete isolation	2	-4309.66	-4370.23	60.573	20129.7	7.00771	0.0300812	0.022277
geophilous	inter-island	MY3NX1	contemporary isolation	4	-4309.66	-4369.51	59.856	20130.4	7.70581	0.0212181	0.0157133
geophilous	inter-island	SE1SF1	complete isolation	2	-5172.61	-5743.1	570.486	26451.9	0	1	0.622698
geophilous	inter-island	SE1SF1	contemporary isolation	4	-5172.61	-5742.44	569.835	26452.9	1.00203	0.605914	0.377302
geophilous	inter-island	SE1SF1	contemporary migration	4	-5172.61	-5759.55	586.937	26531.7	79.7597	4.79083e-18	2.98324e-18
geophilous	inter-island	SE1SF1	continuous migration	3	-5172.61	-5818.56	645.952	26801.5	349.534	1.25807e-76	7.83399e-77
geophilous	inter-island	SY1MY1	complete isolation	2	-3936.77	-4224.57	287.805	19458.9	0	1	0.906896
geophilous	inter-island	SY1MY1	contemporary isolation	4	-3936.77	-4224.69	287.925	19463.4	4.55262	0.102662	0.093104
geophilous	inter-island	SY1MY1	contemporary migration	4	-3936.77	-4232.54	295.768	19499.6	40.671	1.47371e-09	1.3365e-09
geophilous	inter-island	SY1MY1	continuous migration	3	-3936.77	-4264.31	327.546	19643.9	185.014	6.67891e-41	6.05708e-41
geophilous	inter-island	SY1MY3	complete isolation	2	-3999.49	-4321.65	322.151	19905.9	0	1	0.793486
geophilous	inter-island	SY1MY3	contemporary isolation	4	-3999.49	-4321.36	321.867	19908.6	2.69213	0.260262	0.206514
geophilous	inter-island	SY1MY3	contemporary migration	4	-3999.49	-4327.41	327.916	19936.5	30.5488	2.32494e-07	1.8448e-07
geophilous	inter-island	SY1MY3	continuous migration	3	-3999.49	-4351.59	352.095	20045.8	139.897	4.1851e-31	3.32081e-31
geophilous	inter-island	SY3MY1	complete isolation	2	-4478.58	-4772.93	294.349	21984.1	0	1	0.846222
geophilous	inter-island	SY3MY1	contemporary isolation	4	-4478.58	-4772.8	294.221	21987.5	3.41054	0.181723	0.153778
geophilous	inter-island	SY3MY1	contemporary migration	4	-4478.58	-4788.64	310.061	22060.5	76.3564	2.6267e-17	2.22277e-17
geophilous	inter-island	SY3MY1	continuous migration	3	-4478.58	-4831.27	352.691	22254.8	270.675	1.67381e-59	1.41641e-59
geophilous	inter-island	SY3MY3	complete isolation	2	-4547.6	-4852.93	305.335	22352.6	0	1	0.935097
geophilous	inter-island	SY3MY3	contemporary isolation	4	-4547.6	-4853.22	305.625	22357.9	5.3355	0.0694082	0.0649034
geophilous	inter-island	SY3MY3	contemporary migration	4	-4547.6	-4868.14	320.538	22426.6	74.0124	8.4803e-17	7.9299e-17
geophilous	inter-island	SY3MY3	continuous migration	3	-4547.6	-4904.28	356.677	22591	238.439	1.67381e-52	1.56517e-52
geophilous	inter-island	TI1MY1	complete isolation	2	-8060.96	-8381.81	320.848	38603.7	0	1	0.956057
geophilous	inter-island	TI1MY1	contemporary isolation	4	-8060.96	-8382.28	321.317	38609.8	6.15982	0.0459633	0.0439435
geophilous	inter-island	TI1MY1	contemporary migration	4	-8060.96	-8397.85	336.884	38681.5	77.8485	1.24569e-17	1.19095e-17
geophilous	inter-island	TI1MY1	continuous migration	3	-8060.96	-8479.48	418.519	39055.5	451.792	7.84703e-99	7.50221e-99
geophilous	inter-island	TI1MY3	contemporary migration	4	-9187.81	-9539.47	351.662	43938.9	0	1	1
geophilous	inter-island	TI1MY3	complete isolation	2	-9187.81	-9562.91	375.104	44042.8	103.954	2.67048e-23	2.67048e-23
geophilous	inter-island	TI1MY3	contemporary isolation	4	-9187.81	-9562.27	374.459	44043.9	104.984	1.59588e-23	1.59588e-23
geophilous	inter-island	TI1MY3	continuous migration	3	-9187.81	-9574.62	386.818	44098.8	159.899	1.89799e-35	1.89799e-35
geophilous	inter-island	TI1SY1	complete isolation	2	-4359.28	-4791.5	432.223	22069.7	0	1	0.977835
geophilous	inter-island	TI1SY1	contemporary isolation	4	-4359.28	-4792.28	432.999	22077.3	7.57361	0.0226679	0.0221654
geophilous	inter-island	TI1SY1	contemporary migration	4	-4359.28	-4811.35	452.066	22165.1	95.3804	1.94272e-21	1.89966e-21
geophilous	inter-island	TI1SY1	continuous migration	3	-4359.28	-4872.64	513.358	22445.3	375.64	2.69591e-82	2.63615e-82
geophilous	inter-island	TI1SY3	complete isolation	2	-5194.04	-5681.76	487.718	26169.5	0	1	0.658202
geophilous	inter-island	TI1SY3	contemporary isolation	4	-5194.04	-5681.17	487.134	26170.8	1.31058	0.519291	0.341798
geophilous	inter-island	TI1SY3	contemporary migration	4	-5194.04	-5705.37	511.333	26282.2	112.751	3.28406e-25	2.16157e-25
geophilous	inter-island	TI1SY3	continuous migration	3	-5194.04	-5778.8	584.762	26618.4	448.904	3.32434e-98	2.18809e-98
geophilous	inter-island	TI2MY1	complete isolation	2	-7455.45	-7742.98	287.53	35661.7	0	1	0.816937
geophilous	inter-island	TI2MY1	contemporary isolation	4	-7455.45	-7742.76	287.311	35664.7	2.99147	0.224084	0.183063
geophilous	inter-island	TI2MY1	contemporary migration	4	-7455.45	-7754.87	299.421	35720.5	58.7601	1.73945e-13	1.42102e-13
geophilous	inter-island	TI2MY1	continuous migration	3	-7455.45	-7825.51	370.059	36043.8	382.06	1.08819e-83	8.88985e-84
geophilous	inter-island	TI2MY3	contemporary migration	4	-8297.98	-8592.23	294.251	39576.7	0	1	1
geophilous	inter-island	TI2MY3	contemporary isolation	4	-8297.98	-8608.71	310.734	39652.6	75.907	3.28852e-17	3.28852e-17
geophilous	inter-island	TI2MY3	complete isolation	2	-8297.98	-8609.67	311.69	39653	76.3096	2.68899e-17	2.68899e-17
geophilous	inter-island	TI2MY3	continuous migration	3	-8297.98	-8622.38	324.404	39713.5	136.86	1.91115e-30	1.91115e-30
geophilous	inter-island	TI2SY1	complete isolation	2	-4262.96	-4717.12	454.156	21727.1	0	1	0.857266
geophilous	inter-island	TI2SY1	contemporary isolation	4	-4262.96	-4717.03	454.066	21730.7	3.58553	0.166499	0.142734
geophilous	inter-island	TI2SY1	contemporary migration	4	-4262.96	-4734.71	471.747	21812.1	85.0095	3.47065e-19	2.97527e-19
geophilous	inter-island	TI2SY1	continuous migration	3	-4262.96	-4782.16	519.196	22028.6	301.52	3.3551e-66	2.87621e-66
geophilous	inter-island	TI2SY3	complete isolation	2	-5110.45	-5595.65	485.201	25772.9	0	1	0.967632
geophilous	inter-island	TI2SY3	contemporary isolation	4	-5110.45	-5596.26	485.808	25779.7	6.79534	0.0334511	0.0323684
geophilous	inter-island	TI2SY3	contemporary migration	4	-5110.45	-5620.4	509.949	25890.9	117.969	2.41775e-26	2.33949e-26
geophilous	inter-island	TI2SY3	continuous migration	3	-5110.45	-5679.93	569.473	26163	390.087	1.96655e-85	1.9029e-85
geophilous	intra-island	AD1AD2	complete isolation	2	-5731.13	-6039.72	308.585	27817.9	0	1	0.65435
geophilous	intra-island	AD1AD2	contemporary isolation	4	-5731.13	-6039.12	307.994	27819.2	1.27834	0.527729	0.34532
geophilous	intra-island	AD1AD2	contemporary migration	4	-5731.13	-6042.14	311.013	27833.1	15.1814	0.000505139	0.000330538
geophilous	intra-island	AD1AD2	continuous migration	3	-5731.13	-6055.3	324.169	27891.7	73.767	9.5875e-17	6.27358e-17
geophilous	intra-island	AD1AD3	contemporary migration	4	-4269.34	-4382.39	113.054	20189.7	0	1	0.535041
geophilous	intra-island	AD1AD3	continuous migration	3	-4269.34	-4382.89	113.554	20190	0.302585	0.859596	0.459919
geophilous	intra-island	AD1AD3	complete isolation	2	-4269.34	-4385.45	116.11	20199.7	10.0734	0.00649515	0.00347517
geophilous	intra-island	AD1AD3	contemporary isolation	4	-4269.34	-4384.93	115.588	20201.3	11.6695	0.00292415	0.00156454
geophilous	intra-island	AD1AD4	continuous migration	3	-5442.41	-5526.9	84.484	25458.3	0	1	0.676954
geophilous	intra-island	AD1AD4	contemporary migration	4	-5442.41	-5526.78	84.371	25459.8	1.47962	0.477206	0.323046
geophilous	intra-island	AD1AD4	contemporary isolation	4	-5442.41	-5536.52	94.107	25504.6	46.3156	8.76406e-11	5.93287e-11
geophilous	intra-island	AD1AD4	complete isolation	2	-5442.41	-5538.11	95.697	25507.9	49.6378	1.66454e-11	1.12682e-11
geophilous	intra-island	AD2AD4	complete isolation	2	-4532.66	-4847.96	315.296	22329.7	0	1	0.728956
geophilous	intra-island	AD2AD4	contemporary isolation	4	-4532.66	-4847.61	314.947	22332.1	2.3928	0.302281	0.22035
geophilous	intra-island	AD2AD4	contemporary migration	4	-4532.66	-4848.27	315.602	22335.1	5.40918	0.0668977	0.0487654
geophilous	intra-island	AD2AD4	continuous migration	3	-4532.66	-4850.1	317.439	22341.6	11.8689	0.0026467	0.00192933
geophilous	intra-island	AD3AD4	continuous migration	3	-3950.55	-4075.32	124.766	18773.5	0	1	0.509483
geophilous	intra-island	AD3AD4	complete isolation	2	-3950.55	-4076.03	125.478	18774.8	1.27888	0.527587	0.268797
geophilous	intra-island	AD3AD4	contemporary migration	4	-3950.55	-4075.37	124.818	18775.8	2.23947	0.326366	0.166278
geophilous	intra-island	AD3AD4	contemporary isolation	4	-3950.55	-4075.84	125.295	18778	4.43614	0.108819	0.0554416
geophilous	intra-island	MY1MY2	continuous migration	3	-6240.78	-6282.82	42.04	28939.5	0	1	0.830114
geophilous	intra-island	MY1MY2	contemporary migration	4	-6240.78	-6283.08	42.295	28942.6	3.17432	0.204506	0.169763
geophilous	intra-island	MY1MY2	complete isolation	2	-6240.78	-6287.31	46.524	28958.1	18.6496	8.91855e-05	7.40342e-05
geophilous	intra-island	MY1MY2	contemporary isolation	4	-6240.78	-6286.62	45.839	28959	19.495	5.84394e-05	4.85114e-05
geophilous	intra-island	MY1MY3	continuous migration	3	-10976.2	-11060.9	84.694	50943.5	0	1	0.641589
geophilous	intra-island	MY1MY3	contemporary migration	4	-10976.2	-11060.8	84.533	50944.8	1.25857	0.532973	0.34195
geophilous	intra-island	MY1MY3	contemporary isolation	4	-10976.2	-11062.4	86.106	50952	8.5025	0.0142464	0.00914034
geophilous	intra-island	MY1MY3	complete isolation	2	-10976.2	-11063.3	87.071	50952.5	8.94649	0.0114102	0.00732068
geophilous	intra-island	MY2MY3	continuous migration	3	-6351.35	-6402.66	51.306	29491.3	0	1	0.9611
geophilous	intra-island	MY2MY3	contemporary migration	4	-6351.35	-6403.62	52.265	29497.7	6.41636	0.0404302	0.0388574
geophilous	intra-island	MY2MY3	complete isolation	2	-6351.35	-6407.67	56.319	29512.4	21.0857	2.63812e-05	2.5355e-05
geophilous	intra-island	MY2MY3	contemporary isolation	4	-6351.35	-6406.97	55.62	29513.2	21.8667	1.78528e-05	1.71583e-05
geophilous	intra-island	SY1SY3	complete isolation	2	-4238.79	-4688.13	449.341	21593.7	0	1	0.805998
geophilous	intra-island	SY1SY3	contemporary isolation	4	-4238.79	-4688.19	449.398	21597.9	4.26249	0.118689	0.0956632
geophilous	intra-island	SY1SY3	continuous migration	3	-4238.79	-4688.86	450.071	21599	5.36177	0.0685024	0.0552127
geophilous	intra-island	SY1SY3	contemporary migration	4	-4238.79	-4688.54	449.744	21599.5	5.85588	0.0535071	0.0431266
geophilous	intra-island	TI1TI2	continuous migration	3	-11037.5	-11340.1	302.579	52229.2	0	1	0.959254
geophilous	intra-island	TI1TI2	contemporary migration	4	-11037.5	-11341.1	303.584	52235.9	6.6282	0.0363668	0.034885
geophilous	intra-island	TI1TI2	complete isolation	2	-11037.5	-11342.9	305.367	52240.1	10.8392	0.00442889	0.00424842
geophilous	intra-island	TI1TI2	contemporary isolation	4	-11037.5	-11342.5	304.919	52242	12.7761	0.00168153	0.00161302
geophilous	intra-island	TI1TI3	continuous migration	3	-9885.01	-10178.3	293.291	46878.8	0	1	0.919349
geophilous	intra-island	TI1TI3	contemporary migration	4	-9885.01	-10179	293.949	46883.8	5.0302	0.0808547	0.0743338
geophilous	intra-island	TI1TI3	complete isolation	2	-9885.01	-10181.2	296.189	46890.1	11.3458	0.00343791	0.00316064
geophilous	intra-island	TI1TI3	contemporary isolation	4	-9885.01	-10180.3	295.321	46890.1	11.3485	0.00343325	0.00315636
geophilous	intra-island	TI2TI3	continuous migration	3	-9620.17	-9906.87	286.696	45628.8	0	1	0.974662
geophilous	intra-island	TI2TI3	contemporary migration	4	-9620.17	-9908.13	287.958	45636.6	7.81172	0.0201236	0.0196137
geophilous	intra-island	TI2TI3	complete isolation	2	-9620.17	-9909.72	289.541	45639.9	11.1017	0.00388414	0.00378572
geophilous	intra-island	TI2TI3	contemporary isolation	4	-9620.17	-9909.14	288.963	45641.3	12.4399	0.00198932	0.00193892
psammophilous	inter-island	AD5MY4	contemporary migration	4	-6837.44	-6891.2	53.762	31743.2	0	1	0.999985
psammophilous	inter-island	AD5MY4	continuous migration	3	-6837.44	-6896.47	59.027	31765.4	22.2462	1.47671e-05	1.47669e-05
psammophilous	inter-island	AD5MY4	contemporary isolation	4	-6837.44	-6995.46	158.023	32223.3	480.14	5.48277e-105	5.48269e-105
psammophilous	inter-island	AD5MY4	complete isolation	2	-6837.44	-7001.39	163.948	32246.6	503.425	4.81492e-110	4.81485e-110
psammophilous	inter-island	AD5MY5	contemporary migration	4	-6714.45	-6779.71	65.254	31229.7	0	1	1
psammophilous	inter-island	AD5MY5	continuous migration	3	-6714.45	-6791.25	76.795	31280.9	51.1483	7.82158e-12	7.82158e-12
psammophilous	inter-island	AD5MY5	contemporary isolation	4	-6714.45	-6907.94	193.486	31820.2	590.53	5.86138e-129	5.86138e-129
psammophilous	inter-island	AD5MY5	complete isolation	2	-6714.45	-6914.09	199.637	31844.6	614.857	3.05907e-134	3.05907e-134
psammophilous	inter-island	AD5NX2	contemporary migration	4	-5639.18	-5670.78	31.602	26122.9	0	1	1
psammophilous	inter-island	AD5NX2	continuous migration	3	-5639.18	-5682.64	43.465	26175.5	52.6311	3.72644e-12	3.72644e-12
psammophilous	inter-island	AD5NX2	contemporary isolation	4	-5639.18	-5805.37	166.196	26742.7	619.828	2.54683e-135	2.54683e-135
psammophilous	inter-island	AD5NX2	complete isolation	2	-5639.18	-5812.15	172.978	26770	647.061	3.10877e-141	3.10877e-141
psammophilous	inter-island	AD5SE2	contemporary migration	4	-5813.81	-5856.56	42.754	26978.5	0	1	1
psammophilous	inter-island	AD5SE2	continuous migration	3	-5813.81	-5869	55.189	27033.7	55.2653	9.98377e-13	9.98377e-13
psammophilous	inter-island	AD5SE2	contemporary isolation	4	-5813.81	-5978.28	164.474	27539	560.541	1.90546e-122	1.90546e-122
psammophilous	inter-island	AD5SE2	complete isolation	2	-5813.81	-5983.84	170.028	27560.6	582.118	3.93178e-127	3.93178e-127
psammophilous	inter-island	AD5SY5	contemporary migration	4	-6135.95	-6185.8	49.848	28494.6	0	1	1
psammophilous	inter-island	AD5SY5	continuous migration	3	-6135.95	-6194.49	58.539	28532.7	38.0235	5.53725e-09	5.53725e-09
psammophilous	inter-island	AD5SY5	contemporary isolation	4	-6135.95	-6306.77	170.818	29051.7	557.087	1.07152e-121	1.07152e-121
psammophilous	inter-island	AD5SY5	complete isolation	2	-6135.95	-6313.47	177.523	29078.6	583.965	1.56167e-127	1.56167e-127
psammophilous	inter-island	AD5TI4	contemporary migration	4	-6610.84	-6677.43	66.59	30758.7	0	1	1
psammophilous	inter-island	AD5TI4	continuous migration	3	-6610.84	-6703.77	92.932	30878	119.309	1.23679e-26	1.23679e-26
psammophilous	inter-island	AD5TI4	contemporary isolation	4	-6610.84	-6843.85	233.016	31525.1	766.42	3.74973e-167	3.74973e-167
psammophilous	inter-island	AD5TI4	complete isolation	2	-6610.84	-6851.6	240.761	31556.8	798.087	4.98413e-174	4.98413e-174
psammophilous	inter-island	AD5TI6	contemporary migration	4	-6675.59	-6736.76	61.168	31031.9	0	1	1
psammophilous	inter-island	AD5TI6	continuous migration	3	-6675.59	-6755.76	80.175	31117.4	85.5305	2.67482e-19	2.67482e-19
psammophilous	inter-island	AD5TI6	contemporary isolation	4	-6675.59	-6865.24	189.651	31623.6	591.686	3.28852e-129	3.28852e-129
psammophilous	inter-island	AD5TI6	complete isolation	2	-6675.59	-6869.54	193.949	31639.4	607.479	1.22346e-132	1.22346e-132
psammophilous	inter-island	AD6MY4	contemporary migration	4	-7052.22	-7109.32	57.102	32747.6	0	1	0.999354
psammophilous	inter-island	AD6MY4	continuous migration	3	-7052.22	-7112.94	60.726	32762.3	14.6891	0.000646092	0.000645675
psammophilous	inter-island	AD6MY4	contemporary isolation	4	-7052.22	-7148.44	96.221	32927.8	180.15	7.60326e-40	7.59835e-40
psammophilous	inter-island	AD6MY4	complete isolation	2	-7052.22	-7151.93	99.711	32939.9	192.222	1.81798e-42	1.81681e-42
psammophilous	inter-island	AD6MY5	continuous migration	3	-6564.87	-6612.36	47.493	30457	0	1	1
psammophilous	inter-island	AD6MY5	contemporary migration	4	-6564.87	-6618.24	53.371	30486.1	29.0692	4.87198e-07	4.87198e-07
psammophilous	inter-island	AD6MY5	contemporary isolation	4	-6564.87	-6627.51	62.645	30528.8	71.7775	2.59242e-16	2.59242e-16
psammophilous	inter-island	AD6MY5	complete isolation	2	-6564.87	-6629.76	64.89	30535.2	78.1161	1.08967e-17	1.08967e-17
psammophilous	inter-island	AD6NX2	contemporary migration	4	-5670.74	-5709.9	39.163	26303.1	0	1	1
psammophilous	inter-island	AD6NX2	continuous migration	3	-5670.74	-5717.26	46.524	26335	31.8987	1.18384e-07	1.18384e-07
psammophilous	inter-island	AD6NX2	contemporary isolation	4	-5670.74	-5782.53	111.788	26637.5	334.45	2.37137e-73	2.37137e-73
psammophilous	inter-island	AD6NX2	complete isolation	2	-5670.74	-5787.6	116.856	26656.9	353.789	1.49827e-77	1.49827e-77
psammophilous	inter-island	AD6SE2	contemporary migration	4	-5582.95	-5608.57	25.627	25836.4	0	1	0.999764
psammophilous	inter-island	AD6SE2	continuous migration	3	-5582.95	-5612.64	29.689	25853.1	16.7062	0.000235665	0.000235609
psammophilous	inter-island	AD6SE2	contemporary isolation	4	-5582.95	-5635.87	52.923	25962.1	125.703	5.05825e-28	5.05705e-28
psammophilous	inter-island	AD6SE2	complete isolation	2	-5582.95	-5638.08	55.13	25968.3	131.866	2.32054e-29	2.31999e-29
psammophilous	inter-island	AD6SF2	contemporary migration	4	-5308.75	-5341.63	32.875	24607.1	0	1	0.999119
psammophilous	inter-island	AD6SF2	continuous migration	3	-5308.75	-5345.12	36.364	24621.2	14.0674	0.000881646	0.00088087
psammophilous	inter-island	AD6SF2	contemporary isolation	4	-5308.75	-5378.65	69.897	24777.6	170.493	9.50605e-38	9.49767e-38
psammophilous	inter-island	AD6SF2	complete isolation	2	-5308.75	-5381.88	73.125	24788.5	181.358	4.15517e-40	4.15151e-40
psammophilous	inter-island	AD6SY4	contemporary migration	4	-4681.61	-4705.68	24.066	21678.5	0	1	0.887429
psammophilous	inter-island	AD6SY4	continuous migration	3	-4681.61	-4707.01	25.397	21682.6	4.12948	0.126851	0.112571
psammophilous	inter-island	AD6SY4	contemporary isolation	4	-4681.61	-4720.61	38.992	21747.2	68.7368	1.18577e-15	1.05229e-15
psammophilous	inter-island	AD6SY4	complete isolation	2	-4681.61	-4722.32	40.711	21751.1	72.6531	1.67336e-16	1.48499e-16
psammophilous	inter-island	AD6SY5	contemporary migration	4	-6228.23	-6272.9	44.674	28895.8	0	1	0.999997
psammophilous	inter-island	AD6SY5	continuous migration	3	-6228.23	-6278.87	50.644	28921.3	25.4929	2.91269e-06	2.91268e-06
psammophilous	inter-island	AD6SY5	contemporary isolation	4	-6228.23	-6335.53	107.31	29184.2	288.449	2.31206e-63	2.31206e-63
psammophilous	inter-island	AD6SY5	complete isolation	2	-6228.23	-6340.59	112.36	29203.5	307.706	1.52261e-67	1.52261e-67
psammophilous	inter-island	AD6TI4	contemporary migration	4	-6455.14	-6492.19	37.053	29905.7	0	1	1
psammophilous	inter-island	AD6TI4	continuous migration	3	-6455.14	-6499.71	44.566	29938.3	32.5986	8.34247e-08	8.34247e-08
psammophilous	inter-island	AD6TI4	contemporary isolation	4	-6455.14	-6528.77	73.631	30074.1	168.448	2.64241e-37	2.64241e-37
psammophilous	inter-island	AD6TI4	complete isolation	2	-6455.14	-6531.65	76.512	30083.4	177.715	2.56796e-39	2.56796e-39
psammophilous	inter-island	AD6TI6	contemporary migration	4	-6473.18	-6511.26	38.083	29993.5	0	1	0.999997
psammophilous	inter-island	AD6TI6	contemporary isolation	4	-6473.18	-6516.85	43.673	30019.2	25.7429	2.5704e-06	2.57039e-06
psammophilous	inter-island	AD6TI6	continuous migration	3	-6473.18	-6518.72	45.546	30025.8	32.3684	9.3604e-08	9.36038e-08
psammophilous	inter-island	AD6TI6	complete isolation	2	-6473.18	-6529.37	56.194	30072.9	79.4042	5.72254e-18	5.72253e-18
psammophilous	inter-island	AP2NX2	contemporary migration	4	-5349.7	-5365.35	15.652	24716.3	0	1	1
psammophilous	inter-island	AP2NX2	continuous migration	3	-5349.7	-5376.2	26.499	24764.3	47.9523	3.86629e-11	3.86629e-11
psammophilous	inter-island	AP2NX2	contemporary isolation	4	-5349.7	-5440.55	90.848	25062.6	346.29	6.36796e-76	6.36796e-76
psammophilous	inter-island	AP2NX2	complete isolation	2	-5349.7	-5445.02	95.327	25079.3	362.917	1.56167e-79	1.56167e-79
psammophilous	inter-island	MY4NX2	contemporary migration	4	-6465.08	-6501.49	36.412	29948.5	0	1	1
psammophilous	inter-island	MY4NX2	continuous migration	3	-6465.08	-6514.12	49.044	30004.7	56.1725	6.343e-13	6.343e-13
psammophilous	inter-island	MY4NX2	contemporary isolation	4	-6465.08	-6574.27	109.193	30283.7	335.169	1.65577e-73	1.65577e-73
psammophilous	inter-island	MY4NX2	complete isolation	2	-6465.08	-6578.7	113.615	30300	351.533	4.63008e-77	4.63008e-77
psammophilous	inter-island	MY4SE2	contemporary migration	4	-6724.02	-6756.42	32.402	31122.5	0	1	0.998941
psammophilous	inter-island	MY4SE2	continuous migration	3	-6724.02	-6759.83	35.811	31136.1	13.699	0.00105997	0.00105885
psammophilous	inter-island	MY4SE2	contemporary isolation	4	-6724.02	-6802.06	78.047	31332.7	210.203	2.26464e-46	2.26225e-46
psammophilous	inter-island	MY4SE2	complete isolation	2	-6724.02	-6807.1	83.085	31351.9	229.404	1.53317e-50	1.53154e-50
psammophilous	inter-island	MY4SF2	contemporary migration	4	-6319.71	-6364.13	44.424	29315.9	0	1	0.999281
psammophilous	inter-island	MY4SF2	continuous migration	3	-6319.71	-6367.71	48.001	29330.4	14.4727	0.000719937	0.000719419
psammophilous	inter-island	MY4SF2	contemporary isolation	4	-6319.71	-6413.63	93.924	29543.9	227.956	3.16228e-50	3.16e-50
psammophilous	inter-island	MY4SF2	complete isolation	2	-6319.71	-6418.12	98.414	29560.5	244.633	7.56117e-54	7.55573e-54
psammophilous	inter-island	MY5NX2	contemporary migration	4	-6446.26	-6484.59	38.335	29870.6	0	1	1
psammophilous	inter-island	MY5NX2	continuous migration	3	-6446.26	-6492.59	46.331	29905.5	34.8229	2.74343e-08	2.74343e-08
psammophilous	inter-island	MY5NX2	contemporary isolation	4	-6446.26	-6562.68	116.429	30230.3	359.636	8.05378e-79	8.05378e-79
psammophilous	inter-island	MY5NX2	complete isolation	2	-6446.26	-6567.35	121.092	30247.8	377.11	1.29297e-82	1.29297e-82
psammophilous	inter-island	MY5SE2	contemporary migration	4	-6346.93	-6371.81	24.878	29351.3	0	1	0.999047
psammophilous	inter-island	MY5SE2	continuous migration	3	-6346.93	-6375.27	28.333	29365.2	13.9109	0.000953442	0.000952534
psammophilous	inter-island	MY5SE2	contemporary isolation	4	-6346.93	-6395.37	48.437	29459.8	108.493	2.76058e-24	2.75795e-24
psammophilous	inter-island	MY5SE2	complete isolation	2	-6346.93	-6397.79	50.86	29466.9	115.652	7.70174e-26	7.69441e-26
psammophilous	inter-island	MY5SF2	contemporary migration	4	-5943.06	-5977.12	34.058	27533.7	0	1	0.999752
psammophilous	inter-island	MY5SF2	continuous migration	3	-5943.06	-5981.16	38.097	27550.3	16.6003	0.000248482	0.00024842
psammophilous	inter-island	MY5SF2	contemporary isolation	4	-5943.06	-6014.27	71.204	27704.7	171.064	7.14496e-38	7.14319e-38
psammophilous	inter-island	MY5SF2	complete isolation	2	-5943.06	-6018.19	75.121	27718.8	185.102	6.3913e-41	6.38971e-41
psammophilous	inter-island	NX2SE2	contemporary migration	4	-5336.03	-5351.01	14.982	24650.3	0	1	0.999826
psammophilous	inter-island	NX2SE2	continuous migration	3	-5336.03	-5355.2	19.175	24667.6	17.3095	0.000174299	0.000174268
psammophilous	inter-island	NX2SE2	contemporary isolation	4	-5336.03	-5415.54	79.516	24947.5	297.19	2.92415e-65	2.92364e-65
psammophilous	inter-island	NX2SE2	complete isolation	2	-5336.03	-5419.41	83.384	24961.3	311.003	2.92812e-68	2.92761e-68
psammophilous	inter-island	NX2SF2	contemporary migration	4	-5098.98	-5133.55	34.568	23648.8	0	1	0.99998
psammophilous	inter-island	NX2SF2	continuous migration	3	-5098.98	-5138.67	39.692	23670.4	21.5969	2.04312e-05	2.04308e-05
psammophilous	inter-island	NX2SF2	contemporary isolation	4	-5098.98	-5203.41	104.434	23970.6	321.745	1.36144e-70	1.36142e-70
psammophilous	inter-island	NX2SF2	complete isolation	2	-5098.98	-5208.76	109.785	23991.2	342.387	4.48321e-75	4.48312e-75
psammophilous	inter-island	SE2SF2	contemporary migration	4	-5352.44	-5373.67	21.225	24754.6	0	1	0.999976
psammophilous	inter-island	SE2SF2	continuous migration	3	-5352.44	-5378.72	26.283	24775.9	21.293	2.37845e-05	2.3784e-05
psammophilous	inter-island	SE2SF2	contemporary isolation	4	-5352.44	-5410.2	57.762	24922.9	168.259	2.90402e-37	2.90395e-37
psammophilous	inter-island	SE2SF2	complete isolation	2	-5352.44	-5413.2	60.76	24932.7	178.065	2.1557e-39	2.15565e-39
psammophilous	inter-island	SY4MY4	contemporary migration	4	-5551.6	-5585.97	34.372	25732.3	0	1	1
psammophilous	inter-island	SY4MY4	continuous migration	3	-5551.6	-5593.98	42.38	25767.2	34.8782	2.66867e-08	2.66867e-08
psammophilous	inter-island	SY4MY4	contemporary isolation	4	-5551.6	-5653.94	102.347	26045.4	313.036	1.05925e-68	1.05925e-68
psammophilous	inter-island	SY4MY4	complete isolation	2	-5551.6	-5658.6	107.008	26062.8	330.501	1.7084e-72	1.7084e-72
psammophilous	inter-island	SY4MY5	contemporary migration	4	-5154.38	-5174.59	20.208	23837.8	0	1	0.99947
psammophilous	inter-island	SY4MY5	continuous migration	3	-5154.38	-5178.3	23.918	23852.9	15.0852	0.000530023	0.000529742
psammophilous	inter-island	SY4MY5	contemporary isolation	4	-5154.38	-5194.77	40.391	23930.8	92.9461	6.56145e-21	6.55798e-21
psammophilous	inter-island	SY4MY5	complete isolation	2	-5154.38	-5196.65	42.274	23935.5	97.6177	6.3473e-22	6.34394e-22
psammophilous	inter-island	SY4SE2	contemporary migration	4	-4752.59	-4767.17	14.579	21961.6	0	1	0.600339
psammophilous	inter-island	SY4SE2	continuous migration	3	-4752.59	-4767.78	15.19	21962.4	0.813759	0.665724	0.399661
psammophilous	inter-island	SY4SE2	contemporary isolation	4	-4752.59	-4789.49	36.896	22064.4	102.774	4.81948e-23	2.89332e-23
psammophilous	inter-island	SY4SE2	complete isolation	2	-4752.59	-4791.67	39.081	22070.5	108.836	2.32589e-24	1.39632e-24
psammophilous	inter-island	SY4SF2	contemporary migration	4	-4614.29	-4637.24	22.946	21363.3	0	1	0.998569
psammophilous	inter-island	SY4SF2	continuous migration	3	-4614.29	-4640.52	26.224	21376.4	13.0957	0.00143316	0.00143111
psammophilous	inter-island	SY4SF2	contemporary isolation	4	-4614.29	-4670.76	56.466	21517.6	154.365	3.01995e-34	3.01563e-34
psammophilous	inter-island	SY4SF2	complete isolation	2	-4614.29	-4673.75	59.458	21527.4	164.144	2.27295e-36	2.26969e-36
psammophilous	inter-island	SY5MY4	contemporary migration	4	-7930.85	-7979.2	48.342	36753.6	0	1	1
psammophilous	inter-island	SY5MY4	continuous migration	3	-7930.85	-7986.62	55.769	36785.8	32.2026	1.01694e-07	1.01694e-07
psammophilous	inter-island	SY5MY4	contemporary isolation	4	-7930.85	-8024.38	93.529	36961.7	208.094	6.5013e-46	6.5013e-46
psammophilous	inter-island	SY5MY4	complete isolation	2	-7930.85	-8029.37	98.513	36980.6	227.046	4.98413e-50	4.98412e-50
psammophilous	inter-island	SY5MY5	contemporary migration	4	-7917.42	-7964.3	46.88	36685	0	1	1
psammophilous	inter-island	SY5MY5	continuous migration	3	-7917.42	-7972.53	55.109	36720.9	35.8959	1.60433e-08	1.60433e-08
psammophilous	inter-island	SY5MY5	contemporary isolation	4	-7917.42	-8038.03	120.604	37024.5	339.512	1.88799e-74	1.88799e-74
psammophilous	inter-island	SY5MY5	complete isolation	2	-7917.42	-8043.29	125.866	37044.7	359.744	7.63113e-79	7.63113e-79
psammophilous	inter-island	SY5NX2	contemporary migration	4	-5675.39	-5713.51	38.127	26319.7	0	1	1
psammophilous	inter-island	SY5NX2	continuous migration	3	-5675.39	-5722.47	47.087	26359	39.2623	2.98054e-09	2.98054e-09
psammophilous	inter-island	SY5NX2	contemporary isolation	4	-5675.39	-5791.45	116.063	26678.6	358.909	1.15878e-78	1.15878e-78
psammophilous	inter-island	SY5NX2	complete isolation	2	-5675.39	-5797.14	121.749	26700.8	381.094	1.76437e-83	1.76437e-83
psammophilous	inter-island	SY5SE2	contemporary migration	4	-6105.89	-6139.6	33.71	28281.9	0	1	0.999953
psammophilous	inter-island	SY5SE2	continuous migration	3	-6105.89	-6144.36	38.474	28301.8	19.939	4.68052e-05	4.6803e-05
psammophilous	inter-island	SY5SE2	contemporary isolation	4	-6105.89	-6184.51	78.622	28488.7	206.827	1.22462e-45	1.22456e-45
psammophilous	inter-island	SY5SE2	complete isolation	2	-6105.89	-6188.04	82.15	28501	219.074	2.6828e-48	2.68268e-48
psammophilous	inter-island	SY5SF2	contemporary migration	4	-5758.77	-5795.06	36.287	26695.2	0	1	0.999963
psammophilous	inter-island	SY5SF2	continuous migration	3	-5758.77	-5799.93	41.155	26715.6	20.418	3.68379e-05	3.68365e-05
psammophilous	inter-island	SY5SF2	contemporary isolation	4	-5758.77	-5855.22	96.447	26972.3	277.047	6.91831e-61	6.91805e-61
psammophilous	inter-island	SY5SF2	complete isolation	2	-5758.77	-5860.09	101.317	26990.7	295.474	6.89587e-65	6.89561e-65
psammophilous	inter-island	TI4MY4	contemporary migration	4	-10445.2	-10503.4	58.139	48377.9	0	1	0.999992
psammophilous	inter-island	TI4MY4	continuous migration	3	-10445.2	-10508.9	63.672	48401.3	23.4804	7.96699e-06	7.96693e-06
psammophilous	inter-island	TI4MY4	contemporary isolation	4	-10445.2	-10567.4	122.111	48672.5	294.602	1.0666e-64	1.06659e-64
psammophilous	inter-island	TI4MY4	complete isolation	2	-10445.2	-10573.4	128.125	48696.2	318.297	7.63113e-70	7.63107e-70
psammophilous	inter-island	TI4MY5	contemporary migration	4	-9635.69	-9671.13	35.435	44545.2	0	1	1
psammophilous	inter-island	TI4MY5	continuous migration	3	-9635.69	-9682.1	46.41	44593.7	48.5417	2.87935e-11	2.87935e-11
psammophilous	inter-island	TI4MY5	contemporary isolation	4	-9635.69	-9709.18	73.49	44720.4	175.25	8.81049e-39	8.81049e-39
psammophilous	inter-island	TI4MY5	complete isolation	2	-9635.69	-9712.36	76.669	44731.1	185.89	4.31111e-41	4.31111e-41
psammophilous	inter-island	TI4NX2	contemporary migration	4	-6440.65	-6477.38	36.733	29837.4	0	1	0.999998
psammophilous	inter-island	TI4NX2	continuous migration	3	-6440.65	-6483.53	42.886	29863.8	26.3356	1.91115e-06	1.91115e-06
psammophilous	inter-island	TI4NX2	contemporary isolation	4	-6440.65	-6554.59	113.94	30193	355.551	6.20869e-78	6.20868e-78
psammophilous	inter-island	TI4NX2	complete isolation	2	-6440.65	-6559.85	119.208	30213.2	375.811	2.47508e-82	2.47507e-82
psammophilous	inter-island	TI4SE2	contemporary migration	4	-6460.82	-6489.31	28.488	29892.4	0	1	1
psammophilous	inter-island	TI4SE2	continuous migration	3	-6460.82	-6496.91	36.088	29925.4	32.9993	6.82802e-08	6.82801e-08
psammophilous	inter-island	TI4SE2	contemporary isolation	4	-6460.82	-6529.56	68.74	30077.7	185.367	5.59758e-41	5.59758e-41
psammophilous	inter-island	TI4SE2	complete isolation	2	-6460.82	-6533.16	72.336	30090.3	197.928	1.04855e-43	1.04855e-43
psammophilous	inter-island	TI4SF2	contemporary migration	4	-5972.83	-6008.52	35.693	27678.3	0	1	0.998579
psammophilous	inter-island	TI4SF2	continuous migration	3	-5972.83	-6011.81	38.974	27691.4	13.1096	0.00142329	0.00142127
psammophilous	inter-island	TI4SF2	contemporary isolation	4	-5972.83	-6049.47	76.634	27866.8	188.54	1.14551e-41	1.14388e-41
psammophilous	inter-island	TI4SF2	complete isolation	2	-5972.83	-6053.74	80.909	27882.5	204.227	4.49354e-45	4.48716e-45
psammophilous	inter-island	TI4SY4	contemporary migration	4	-5165.47	-5189.12	23.658	23904.8	0	1	1
psammophilous	inter-island	TI4SY4	continuous migration	3	-5165.47	-5196.01	30.544	23934.5	29.7112	3.53423e-07	3.53423e-07
psammophilous	inter-island	TI4SY4	contemporary isolation	4	-5165.47	-5224.69	59.229	24068.6	163.811	2.68534e-36	2.68534e-36
psammophilous	inter-island	TI4SY4	complete isolation	2	-5165.47	-5227.47	62.004	24077.4	172.59	3.33111e-38	3.33111e-38
psammophilous	inter-island	TI4SY5	contemporary migration	4	-7641.19	-7680.13	38.94	35376.3	0	1	1
psammophilous	inter-island	TI4SY5	continuous migration	3	-7641.19	-7688.98	47.782	35415	38.7189	3.91106e-09	3.91106e-09
psammophilous	inter-island	TI4SY5	contemporary isolation	4	-7641.19	-7755.11	113.918	35721.6	345.286	1.05196e-75	1.05196e-75
psammophilous	inter-island	TI4SY5	complete isolation	2	-7641.19	-7760.05	118.855	35740.3	364.022	8.98647e-80	8.98647e-80
psammophilous	inter-island	TI6MY4	contemporary migration	4	-7488.28	-7515.24	26.959	34616.9	0	1	0.991708
psammophilous	inter-island	TI6MY4	continuous migration	3	-7488.28	-7517.75	29.471	34626.5	9.56819	0.0083617	0.00829236
psammophilous	inter-island	TI6MY4	contemporary isolation	4	-7488.28	-7541.48	53.203	34737.8	120.858	5.70164e-27	5.65436e-27
psammophilous	inter-island	TI6MY4	complete isolation	2	-7488.28	-7544.23	55.953	34746.5	129.522	7.49185e-29	7.42972e-29
psammophilous	inter-island	TI6MY5	contemporary migration	4	-7083.82	-7098.75	14.932	32699	0	1	1
psammophilous	inter-island	TI6MY5	continuous migration	3	-7083.82	-7113.58	29.757	32765.2	66.2716	4.06719e-15	4.06719e-15
psammophilous	inter-island	TI6MY5	contemporary isolation	4	-7083.82	-7136.97	53.149	32875	175.996	6.06736e-39	6.06736e-39
psammophilous	inter-island	TI6MY5	complete isolation	2	-7083.82	-7139.35	55.532	32881.9	182.97	1.85605e-40	1.85605e-40
psammophilous	inter-island	TI6NX2	contemporary migration	4	-6183.91	-6204.49	20.583	28580.7	0	1	0.999988
psammophilous	inter-island	TI6NX2	continuous migration	3	-6183.91	-6209.83	25.924	28603.3	22.5962	1.23964e-05	1.23962e-05
psammophilous	inter-island	TI6NX2	contemporary isolation	4	-6183.91	-6262.51	78.604	28847.9	267.197	9.52796e-59	9.52784e-59
psammophilous	inter-island	TI6NX2	complete isolation	2	-6183.91	-6265.48	81.572	28857.6	276.865	7.5786e-61	7.57851e-61
psammophilous	inter-island	TI6SE2	contemporary migration	4	-6181.84	-6199	17.159	28555.4	0	1	1
psammophilous	inter-island	TI6SE2	continuous migration	3	-6181.84	-6206.57	24.729	28588.3	32.8611	7.31635e-08	7.31635e-08
psammophilous	inter-island	TI6SE2	contemporary isolation	4	-6181.84	-6235.92	54.076	28725.5	170.009	1.2106e-37	1.2106e-37
psammophilous	inter-island	TI6SE2	complete isolation	2	-6181.84	-6238.92	57.08	28735.3	179.843	8.86317e-40	8.86317e-40
psammophilous	inter-island	TI6SF2	contemporary migration	4	-5870.96	-5901.44	30.48	27185.1	0	1	0.999962
psammophilous	inter-island	TI6SF2	continuous migration	3	-5870.96	-5906.3	35.34	27205.5	20.3811	3.75227e-05	3.75213e-05
psammophilous	inter-island	TI6SF2	contemporary isolation	4	-5870.96	-5938.65	67.689	27356.5	171.354	6.18016e-38	6.17993e-38
psammophilous	inter-island	TI6SF2	complete isolation	2	-5870.96	-5942.89	71.925	27372	186.861	2.65209e-41	2.65199e-41
psammophilous	inter-island	TI6SY4	contemporary migration	4	-5194.33	-5211.97	17.644	24010	0	1	1
psammophilous	inter-island	TI6SY4	continuous migration	3	-5194.33	-5221.22	26.895	24050.6	40.6024	1.52509e-09	1.52509e-09
psammophilous	inter-island	TI6SY4	contemporary isolation	4	-5194.33	-5258.87	64.541	24226	215.969	1.26765e-47	1.26765e-47
psammophilous	inter-island	TI6SY4	complete isolation	2	-5194.33	-5262.77	68.44	24239.9	229.924	1.18192e-50	1.18192e-50
psammophilous	inter-island	TI6SY5	contemporary migration	4	-6764.37	-6794.7	30.336	31298.8	0	1	0.999999
psammophilous	inter-island	TI6SY5	continuous migration	3	-6764.37	-6801.22	36.846	31326.8	27.9797	8.40029e-07	8.40029e-07
psammophilous	inter-island	TI6SY5	contemporary isolation	4	-6764.37	-6830.93	66.56	31465.6	166.818	5.97035e-37	5.97035e-37
psammophilous	inter-island	TI6SY5	complete isolation	2	-6764.37	-6833.77	69.402	31474.7	175.906	6.3473e-39	6.34729e-39
psammophilous	intra-island	AD5AD6	contemporary migration	4	-6068.19	-6136.64	68.449	28268.3	0	1	1
psammophilous	intra-island	AD5AD6	continuous migration	3	-6068.19	-6159.22	91.027	28370.2	101.976	7.18281e-23	7.18281e-23
psammophilous	intra-island	AD5AD6	contemporary isolation	4	-6068.19	-6297.73	229.539	29010.1	741.847	8.12831e-162	8.12831e-162
psammophilous	intra-island	AD5AD6	complete isolation	2	-6068.19	-6306.23	238.045	29045.3	777.018	1.87322e-169	1.87322e-169
psammophilous	intra-island	AD5AD8	continuous migration	3	-5479.34	-5528.99	49.649	25468	0	1	0.559182
psammophilous	intra-island	AD5AD8	contemporary migration	4	-5479.34	-5528.66	49.318	25468.4	0.475689	0.788325	0.440818
psammophilous	intra-island	AD5AD8	contemporary isolation	4	-5479.34	-5535.9	56.551	25501.7	33.7849	4.61005e-08	2.57786e-08
psammophilous	intra-island	AD5AD8	complete isolation	2	-5479.34	-5536.82	57.472	25502	34.0262	4.08596e-08	2.2848e-08
psammophilous	intra-island	AD6AD8	contemporary migration	4	-6521.12	-6575.91	54.795	30291.2	0	1	1
psammophilous	intra-island	AD6AD8	continuous migration	3	-6521.12	-6585.25	64.131	30332.2	40.9939	1.25399e-09	1.25399e-09
psammophilous	intra-island	AD6AD8	contemporary isolation	4	-6521.12	-6687.47	166.357	30805	513.762	2.74157e-112	2.74157e-112
psammophilous	intra-island	AD6AD8	complete isolation	2	-6521.12	-6694.84	173.725	30834.9	543.693	8.68138e-119	8.68138e-119
psammophilous	intra-island	MY4MY5	contemporary migration	4	-10988.8	-11045.3	56.422	50873.3	0	1	1
psammophilous	intra-island	MY4MY5	continuous migration	3	-10988.8	-11057	68.139	50925.3	51.9588	5.21548e-12	5.21548e-12
psammophilous	intra-island	MY4MY5	contemporary isolation	4	-10988.8	-11130	141.171	51263.6	390.284	1.78238e-85	1.78238e-85
psammophilous	intra-island	MY4MY5	complete isolation	2	-10988.8	-11137.6	148.783	51294.7	421.338	3.21802e-92	3.21802e-92
psammophilous	intra-island	MY4MY6	contemporary migration	4	-11046.1	-11097	50.861	51111.6	0	1	0.999999
psammophilous	intra-island	MY4MY6	continuous migration	3	-11046.1	-11103.7	57.593	51140.6	29.002	5.03842e-07	5.03842e-07
psammophilous	intra-island	MY4MY6	contemporary isolation	4	-11046.1	-11148.8	102.66	51350.2	238.543	1.58855e-52	1.58855e-52
psammophilous	intra-island	MY4MY6	complete isolation	2	-11046.1	-11153.6	107.46	51368.3	256.648	1.86033e-56	1.86032e-56
psammophilous	intra-island	MY5MY6	continuous migration	3	-10158.8	-10191.3	32.573	46938.9	0	1	0.999992
psammophilous	intra-island	MY5MY6	contemporary migration	4	-10158.8	-10196	37.244	46962.4	23.5107	7.84703e-06	7.84697e-06
psammophilous	intra-island	MY5MY6	contemporary isolation	4	-10158.8	-10207.6	48.818	47015.7	76.811	2.09269e-17	2.09268e-17
psammophilous	intra-island	MY5MY6	complete isolation	2	-10158.8	-10210	51.205	47022.7	83.8035	6.343e-19	6.34295e-19
psammophilous	intra-island	SY4SY5	contemporary migration	4	-5070.4	-5098.35	27.949	23486.8	0	1	1
psammophilous	intra-island	SY4SY5	continuous migration	3	-5070.4	-5116.04	45.646	23566.3	79.4977	5.46128e-18	5.46128e-18
psammophilous	intra-island	SY4SY5	contemporary isolation	4	-5070.4	-5189.55	119.149	23906.7	419.992	6.30957e-92	6.30957e-92
psammophilous	intra-island	SY4SY5	complete isolation	2	-5070.4	-5194.43	124.036	23925.3	438.497	6.04768e-96	6.04768e-96
psammophilous	intra-island	TI4TI5	contemporary migration	4	-8329.49	-8370.12	40.63	38553.8	0	1	1
psammophilous	intra-island	TI4TI5	continuous migration	3	-8329.49	-8377.97	48.474	38588	34.123	3.89309e-08	3.89309e-08
psammophilous	intra-island	TI4TI5	contemporary isolation	4	-8329.49	-8399.21	69.715	38687.8	133.941	8.22243e-30	8.22243e-30
psammophilous	intra-island	TI4TI5	complete isolation	2	-8329.49	-8401.3	71.803	38693.4	139.557	4.96123e-31	4.96123e-31
psammophilous	intra-island	TI4TI6	contemporary migration	4	-7044.12	-7062.5	18.385	32532	0	1	1
psammophilous	intra-island	TI4TI6	continuous migration	3	-7044.12	-7071.7	27.577	32572.4	40.3307	1.74701e-09	1.74701e-09
psammophilous	intra-island	TI4TI6	contemporary isolation	4	-7044.12	-7089.61	45.495	32656.9	124.846	7.76247e-28	7.76247e-28
psammophilous	intra-island	TI4TI6	complete isolation	2	-7044.12	-7093.17	49.054	32669.3	137.236	1.58339e-30	1.58339e-30
psammophilous	intra-island	TI5TI6	contemporary migration	4	-6852.04	-6871.94	19.904	31654.5	0	1	1
psammophilous	intra-island	TI5TI6	continuous migration	3	-6852.04	-6879.11	27.068	31685.5	30.9914	1.86335e-07	1.86335e-07
psammophilous	intra-island	TI5TI6	contemporary isolation	4	-6852.04	-6908.01	55.967	31820.5	166.076	8.64968e-37	8.64968e-37
psammophilous	intra-island	TI5TI6	complete isolation	2	-6852.04	-6911.69	59.652	31833.5	179.046	1.32005e-39	1.32005e-39

## Sheet: TABLE_S9_fastsimcoal_2pop_migra
TABLE S9 - Two deme demographic model point estimates, as calculated in FASTSIMCOAL2 v.27093. For each deme pair, all relevant models (i.e., AIC weight ≥ 0.2) are presented. Model parameters are as follows: NANC = ancestral effective population size; NDEME1 = fixed effective population size for one of the two demes based on the Ne=(θ/4μ) equation, approximating θ using the nucleotide diversity (π…
Lineage	Comparison	Pair	Model	AICweight	NANC	NDEME1	NDEME2	TDIV	MIG	TINT
geophilous	inter-island	AD1MY1	mig1.isolation	0.990912	682385	FIXED	351811	265956	NA	NA
geophilous	inter-island	AD1MY3	mig1.isolation	0.873351	667862	FIXED	337288	265365	NA	NA
geophilous	inter-island	AD1TI1	mig1.isolation	0.964854	884300	FIXED	553726	265449	NA	NA
geophilous	inter-island	AD1TI2	mig1.isolation	0.979001	884733	FIXED	554159	266068	NA	NA
geophilous	inter-island	AD2MY1	mig1.isolation	0.83733	763869	FIXED	325049	264344	NA	NA
geophilous	inter-island	AD2MY3	mig1.isolation	0.820356	750575	FIXED	311755	265516	NA	NA
geophilous	inter-island	AD2SY1	mig1.isolation	0.871031	961904	FIXED	523084	264037	NA	NA
geophilous	inter-island	AD2SY3	mig1.isolation	0.898192	962140	FIXED	523320	264624	NA	NA
geophilous	inter-island	AD2TI1	mig1.isolation	0.964065	904513	FIXED	465693	266048	NA	NA
geophilous	inter-island	AD2TI2	mig1.isolation	0.836387	920322	FIXED	481502	264336	NA	NA
geophilous	inter-island	KF1NX1	mig4.constant	0.826073	864808	FIXED	486911	216729	5.95125e-06	NA
geophilous	inter-island	KY1SE1	mig1.isolation	0.941744	1212403	FIXED	656919	266119	NA	NA
geophilous	inter-island	KY1SF1	mig1.isolation	0.986278	1141492	FIXED	586008	266025	NA	NA
geophilous	inter-island	MY1KF1 (1)	mig1.isolation	0.376715	983801	FIXED	532589	127341	NA	NA
geophilous	inter-island	MY1KF1 (2)	mig3.contemporary	0.211068	990715	FIXED	539503	141510	9.45659e-07	15022
geophilous	inter-island	MY1KF1 (3)	mig4.constant	0.333978	977812	FIXED	526600	157616	5.80512e-07	NA
geophilous	inter-island	MY1NX1 (1)	mig1.isolation	0.291419	908568	FIXED	457356	142224	NA	NA
geophilous	inter-island	MY1NX1 (2)	mig3.contemporary	0.244303	915073	FIXED	463861	158892	6.18035e-07	28638
geophilous	inter-island	MY1NX1 (3)	mig4.constant	0.316391	902664	FIXED	451452	185896	5.79694e-07	NA
geophilous	inter-island	MY3KF1	mig4.constant	0.803116	1014264	FIXED	571387	180821	6.30206e-07	NA
geophilous	inter-island	MY3NX1 (1)	mig3.contemporary	0.221446	932040	FIXED	489163	175605	6.4598e-07	79841
geophilous	inter-island	MY3NX1 (2)	mig4.constant	0.740564	919391	FIXED	476514	187597	5.98215e-07	NA
geophilous	inter-island	SE1SF1 (1)	mig1.isolation	0.622698	1163757	FIXED	519502	264954	NA	NA
geophilous	inter-island	SE1SF1 (2)	mig2.historical	0.377302	1135081	FIXED	490826	265696	6.60817e-07	238318
geophilous	inter-island	SY1MY1	mig1.isolation	0.906896	824476	FIXED	291259	252035	NA	NA
geophilous	inter-island	SY1MY3 (1)	mig1.isolation	0.793486	807855	FIXED	274638	247618	NA	NA
geophilous	inter-island	SY1MY3 (2)	mig2.historical	0.206514	822913	FIXED	289696	254128	1.04394e-06	224094
geophilous	inter-island	SY3MY1	mig1.isolation	0.846222	879023	FIXED	316923	265543	NA	NA
geophilous	inter-island	SY3MY3	mig1.isolation	0.935097	858373	FIXED	296273	265293	NA	NA
geophilous	inter-island	TI1MY1	mig1.isolation	0.956057	862496	FIXED	326242	265918	NA	NA
geophilous	inter-island	TI1MY3	mig3.contemporary	1	849260	FIXED	313006	264163	7.50296e-07	30406
geophilous	inter-island	TI1SY1	mig1.isolation	0.977835	1109805	FIXED	573551	266128	NA	NA
geophilous	inter-island	TI1SY3 (1)	mig1.isolation	0.658202	1061718	FIXED	525464	264632	NA	NA
geophilous	inter-island	TI1SY3 (2)	mig2.historical	0.341798	1029967	FIXED	493713	266134	8.04312e-07	233377
geophilous	inter-island	TI2MY1	mig1.isolation	0.816937	866005	FIXED	323558	263710	NA	NA
geophilous	inter-island	TI2MY3	mig3.contemporary	1	861269	FIXED	318822	264800	6.55259e-07	30664
geophilous	inter-island	TI2SY1	mig1.isolation	0.857266	1119086	FIXED	576639	266021	NA	NA
geophilous	inter-island	TI2SY3	mig1.isolation	0.967632	1032618	FIXED	490171	265949	NA	NA
geophilous	intra-island	AD1AD2 (1)	mig1.isolation	0.65435	1021129	FIXED	690555	195570	NA	NA
geophilous	intra-island	AD1AD2 (2)	mig2.historical	0.34532	1001802	FIXED	671228	208512	6.90263e-06	182525
geophilous	intra-island	AD1AD3 (1)	mig3.contemporary	0.535041	894632	FIXED	564058	158371	1.65211e-06	17479
geophilous	intra-island	AD1AD3 (2)	mig4.constant	0.459919	864673	FIXED	534099	175544	7.25832e-07	NA
geophilous	intra-island	AD1AD4 (1)	mig3.contemporary	0.323046	937372	FIXED	606798	149479	2.93804e-06	58525
geophilous	intra-island	AD1AD4 (2)	mig4.constant	0.676954	909769	FIXED	579195	196602	2.50264e-06	NA
geophilous	intra-island	AD2AD4 (1)	mig1.isolation	0.728956	748335	FIXED	309515	117006	NA	NA
geophilous	intra-island	AD2AD4 (2)	mig2.historical	0.22035	755386	FIXED	316566	124001	4.35531e-06	86137
geophilous	intra-island	AD3AD4 (1)	mig1.isolation	0.268797	789796	FIXED	376782	46222	NA	NA
geophilous	intra-island	AD3AD4 (2)	mig4.constant	0.509483	796395	FIXED	383381	81833	3.18971e-06	NA
geophilous	intra-island	MY1MY2	mig4.constant	0.830114	1002995	FIXED	551783	150299	1.86738e-06	NA
geophilous	intra-island	MY1MY3 (1)	mig3.contemporary	0.34195	915864	FIXED	464652	92533	1.91267e-06	24958
geophilous	intra-island	MY1MY3 (2)	mig4.constant	0.641589	896716	FIXED	445504	100342	1.41093e-06	NA
geophilous	intra-island	MY2MY3	mig4.constant	0.9611	816339	FIXED	337810	172167	5.07825e-06	NA
geophilous	intra-island	SY1SY3	mig1.isolation	0.805998	993359	FIXED	460142	62956	NA	NA
geophilous	intra-island	TI1TI2	mig4.constant	0.959254	1131816	FIXED	595562	153229	7.11814e-06	NA
geophilous	intra-island	TI1TI3	mig4.constant	0.919349	943494	FIXED	407240	93344	3.69568e-06	NA
geophilous	intra-island	TI2TI3	mig4.constant	0.974662	928413	FIXED	385966	97338	5.17068e-06	NA
psammophilous	inter-island	AD5MY4	mig3.contemporary	0.999985	226012	FIXED	131889	265376	2.45865e-06	110060
psammophilous	inter-island	AD5MY5	mig3.contemporary	1	217840	FIXED	123717	265954	2.78939e-06	88683
psammophilous	inter-island	AD5NX2	mig3.contemporary	1	190601	FIXED	96478	261706	2.7698e-06	72800
psammophilous	inter-island	AD5SE2	mig3.contemporary	1	211562	FIXED	94165	264297	3.01499e-06	73590
psammophilous	inter-island	AD5SY5	mig3.contemporary	1	186676	FIXED	92553	265378	2.61139e-06	87575
psammophilous	inter-island	AD5TI4	mig3.contemporary	1	208748	FIXED	114625	265131	3.76146e-06	70926
psammophilous	inter-island	AD5TI6	mig3.contemporary	1	252581	FIXED	158458	265534	4.02772e-06	65558
psammophilous	inter-island	AD6MY4	mig3.contemporary	0.999354	251172	FIXED	155534	265993	2.87522e-06	125251
psammophilous	inter-island	AD6MY5	mig4.constant	1	255585	FIXED	159947	262931	4.01787e-06	NA
psammophilous	inter-island	AD6NX2	mig3.contemporary	1	205340	FIXED	109702	265483	2.95687e-06	113381
psammophilous	inter-island	AD6SE2	mig3.contemporary	0.999764	187289	FIXED	69892	265393	5.89519e-06	103170
psammophilous	inter-island	AD6SF2	mig3.contemporary	0.999119	187456	FIXED	94271	264190	4.42534e-06	112200
psammophilous	inter-island	AD6SY4	mig3.contemporary	0.887429	212905	FIXED	117267	249805	5.06091e-06	121209
psammophilous	inter-island	AD6SY5	mig3.contemporary	0.999997	201576	FIXED	105938	264956	3.01365e-06	112322
psammophilous	inter-island	AD6TI4	mig3.contemporary	1	237744	FIXED	142106	265084	4.53277e-06	109278
psammophilous	inter-island	AD6TI6	mig3.contemporary	0.999997	335312	FIXED	239674	236010	5.36708e-06	86802
psammophilous	inter-island	AP2NX2	mig3.contemporary	1	197730	FIXED	75714	214323	6.68482e-06	60886
psammophilous	inter-island	MY4NX2	mig3.contemporary	1	196961	FIXED	72854	263745	6.05807e-06	88517
psammophilous	inter-island	MY4SE2	mig3.contemporary	0.998941	247962	FIXED	130565	265178	3.08971e-06	131524
psammophilous	inter-island	MY4SF2	mig3.contemporary	0.999281	231131	FIXED	137946	266096	2.96734e-06	131262
psammophilous	inter-island	MY5NX2	mig3.contemporary	1	204934	FIXED	84331	266037	4.03865e-06	97523
psammophilous	inter-island	MY5SE2	mig3.contemporary	0.999047	230213	FIXED	112816	247120	5.38696e-06	111087
psammophilous	inter-island	MY5SF2	mig3.contemporary	0.999752	226205	FIXED	133020	266128	4.19036e-06	125508
psammophilous	inter-island	NX2SE2	mig3.contemporary	0.999826	208051	FIXED	90654	264323	3.51253e-06	110595
psammophilous	inter-island	NX2SF2	mig3.contemporary	0.99998	200061	FIXED	106876	264212	2.99869e-06	108821
psammophilous	inter-island	SE2SF2	mig3.contemporary	0.999976	191088	FIXED	73691	242983	6.42602e-06	91821
psammophilous	inter-island	SY4MY4	mig3.contemporary	1	241092	FIXED	135794	263799	3.92428e-06	94105
psammophilous	inter-island	SY4MY5	mig3.contemporary	0.99947	240011	FIXED	134713	254676	6.6045e-06	108955
psammophilous	inter-island	SY4SE2 (1)	mig3.contemporary	0.600339	220162	FIXED	102765	235492	5.93554e-06	115880
psammophilous	inter-island	SY4SE2 (2)	mig4.constant	0.399661	217976	FIXED	100579	263932	5.68905e-06	NA
psammophilous	inter-island	SY4SF2	mig3.contemporary	0.998569	212880	FIXED	119695	249799	4.91099e-06	98991
psammophilous	inter-island	SY5MY4	mig3.contemporary	1	262940	FIXED	163647	265921	4.16761e-06	112134
psammophilous	inter-island	SY5MY5	mig3.contemporary	1	230538	FIXED	131245	265160	3.11951e-06	116213
psammophilous	inter-island	SY5NX2	mig3.contemporary	1	200898	FIXED	101605	266115	3.69286e-06	98712
psammophilous	inter-island	SY5SE2	mig3.contemporary	0.999953	209852	FIXED	92455	265102	3.35628e-06	120901
psammophilous	inter-island	SY5SF2	mig3.contemporary	0.999963	194552	FIXED	101367	266059	2.93855e-06	112199
psammophilous	inter-island	TI4MY4	mig3.contemporary	0.999992	252587	FIXED	137576	261930	3.23113e-06	129419
psammophilous	inter-island	TI4MY5	mig3.contemporary	1	244146	FIXED	129135	265509	5.91486e-06	104655
psammophilous	inter-island	TI4NX2	mig3.contemporary	0.999998	206494	FIXED	91483	265866	3.37923e-06	106881
psammophilous	inter-island	TI4SE2	mig3.contemporary	1	224651	FIXED	107254	265418	5.00901e-06	105325
psammophilous	inter-island	TI4SF2	mig3.contemporary	0.998579	221370	FIXED	128185	265764	3.77881e-06	130606
psammophilous	inter-island	TI4SY4	mig3.contemporary	1	211958	FIXED	96947	264779	6.42184e-06	94949
psammophilous	inter-island	TI4SY5	mig3.contemporary	1	197033	FIXED	82022	265590	3.44376e-06	115147
psammophilous	inter-island	TI6MY4	mig3.contemporary	0.991708	244263	FIXED	111359	251073	4.74907e-06	123784
psammophilous	inter-island	TI6MY5	mig3.contemporary	1	219866	FIXED	86962	265936	8.07743e-06	81064
psammophilous	inter-island	TI6NX2	mig3.contemporary	0.999988	207444	FIXED	74540	263792	5.096e-06	101748
psammophilous	inter-island	TI6SE2	mig3.contemporary	1	289876	FIXED	172479	265811	5.36676e-06	92142
psammophilous	inter-island	TI6SF2	mig3.contemporary	0.999962	290963	FIXED	197778	265812	4.15219e-06	114431
psammophilous	inter-island	TI6SY4	mig3.contemporary	1	201717	FIXED	68813	238458	8.07382e-06	75463
psammophilous	inter-island	TI6SY5	mig3.contemporary	0.999999	201184	FIXED	68280	252331	4.81738e-06	107379
psammophilous	intra-island	AD5AD6	mig3.contemporary	1	167750	FIXED	73627	265440	3.18615e-06	71402
psammophilous	intra-island	AD5AD8 (1)	mig3.contemporary	0.440818	177915	FIXED	83792	28128	1.43666e-05	8107
psammophilous	intra-island	AD5AD8 (2)	mig4.constant	0.559182	176316	FIXED	82193	36661	1.0644e-05	NA
psammophilous	intra-island	AD6AD8	mig3.contemporary	1	193605	FIXED	97967	266135	2.29491e-06	97961
psammophilous	intra-island	MY4MY5	mig3.contemporary	1	232070	FIXED	107963	265769	4.05294e-06	115665
psammophilous	intra-island	MY4MY6	mig3.contemporary	0.999999	272409	FIXED	148302	264965	3.95475e-06	129867
psammophilous	intra-island	MY5MY6	mig4.constant	0.999992	290970	FIXED	170367	264182	5.82904e-06	NA
psammophilous	intra-island	SY4SY5	mig3.contemporary	1	195565	FIXED	90267	264705	5.03654e-06	71833
psammophilous	intra-island	TI4TI5	mig3.contemporary	1	232663	FIXED	117652	265812	7.82934e-06	98528
psammophilous	intra-island	TI4TI6	mig3.contemporary	1	297395	FIXED	182384	264662	6.23113e-06	98830
psammophilous	intra-island	TI5TI6	mig3.contemporary	1	273273	FIXED	161514	266093	6.73104e-06	89584

## Sheet: TABLE_S10_sampling_site_informa
TABLE S10 - Sampling locations across the Cyclades islands. The colours for the island groups correspond to Figure 1D.
Lineage	Deme	Island	Island group	Coordinates	Altitude (m)
geophilous	DO1	Donoussa	Donoussa	37.099610, 025.805310	12
geophilous	AD1	Andros	North sector islands	37.911050, 024.724406	193
geophilous	AD2	Andros	North sector islands	37.745230, 024.906578	228
geophilous	AD3	Andros	North sector islands	37.857300, 024.916480	352
geophilous	AD4	Andros	North sector islands	37.879310, 024.814796	132
geophilous	MY1	Mykonos	North sector islands	37.458878, 025.413118	63
geophilous	MY2	Mykonos	North sector islands	37.473601, 025.326518	166
geophilous	MY3	Mykonos	North sector islands	37.425893, 025.315197	35
geophilous	SY1	Syros	North sector islands	37.398145, 024.897820	70
geophilous	SY2	Syros	North sector islands	37.410164, 024.939367	87
geophilous	SY3	Syros	North sector islands	37.466456, 024.928524	323
geophilous	TI1	Tinos	North sector islands	37.566111, 025.219434	138
geophilous	TI2	Tinos	North sector islands	37.609899, 025.120461	68
geophilous	TI3	Tinos	North sector islands	37.636333, 025.046873	207
geophilous	KF1	Ano Koufonisi	South sector islands	36.947850, 025.600000	86
geophilous	AP1	Antiparos	South sector islands	36.979440, 025.062220	30
geophilous	IO1	Ios	South sector islands	36.677700, 025.363380	209
geophilous	IR1	Irakleia	South sector islands	36.854650, 025.461080	47
geophilous	NX1	Naxos	South sector islands	37.054260, 025.463600	261
geophilous	PA1	Paros	South sector islands	37.146580, 025.223770	10
geophilous	PA2	Paros	South sector islands	37.061890, 025.125780	109
geophilous	KY1	Kythnos	Western islands	37.360138, 024.416106	272
geophilous	SE1	Serifos	Western islands	37.129167, 024.485278	148
geophilous	SF1	Sifnos	Western islands	36.936667, 024.706944	249
psammophilous	DO2	Donoussa	Donoussa	37.097930, 025.804130	0
psammophilous	AD5	Andros	North sector islands	37.835100, 024.942084	0
psammophilous	AD6	Andros	North sector islands	37.896944, 024.710278	0
psammophilous	AD7	Andros	North sector islands	37.688735, 024.954735	0
psammophilous	AD8	Andros	North sector islands	37.910042, 024.837840	0
psammophilous	MY4	Mykonos	North sector islands	37.434082, 025.406706	0
psammophilous	MY5	Mykonos	North sector islands	37.460903, 025.328702	0
psammophilous	MY6	Mykonos	North sector islands	37.460358, 025.377169	0
psammophilous	SY4	Syros	North sector islands	37.420556, 024.877761	0
psammophilous	SY5	Syros	North sector islands	37.458936, 024.898580	0
psammophilous	TI4	Tinos	North sector islands	37.646689, 025.058065	0
psammophilous	TI5	Tinos	North sector islands	37.629463, 025.142235	0
psammophilous	TI6	Tinos	North sector islands	37.530242, 025.180325	0
psammophilous	KF2	Ano Koufonisi	South sector islands	36.944120, 025.620020	0
psammophilous	AP2	Antiparos	South sector islands	37.005550, 025.073340	0
psammophilous	IO2	Ios	South sector islands	36.659550, 025.371390	0
psammophilous	IO3	Ios	South sector islands	36.753440, 025.327520	0
psammophilous	IR2	Irakleia	South sector islands	36.851260, 025.472860	0
psammophilous	NX2	Naxos	South sector islands	37.135900, 025.437940	0
psammophilous	PA3	Paros	South sector islands	37.016200, 025.251410	0
psammophilous	KY2	Kythnos	Western islands	37.361890, 024.397503	0
psammophilous	SE2	Serifos	Western islands	37.196944, 024.476111	0
psammophilous	SF2	Sifnos	Western islands	36.990556, 024.679722	0
